# Supplementary material for: Comparing alpha-synuclein-interactomes between multiple systems atrophy and Parkinson’s disease reveals unique and shared pathological features
Source: bioRxiv. 2024 Sep 21:2024.09.20.613717. Preprint. [Version 1] doi: 10.1101/2024.09.20.613717 (PMC11429994; doi:10.1101/2024.09.20.613717)
Supplement: Supplement 4 [file media-4.txt]

GO.ID	Description	p.Val	FDR	Phenotype	Genes
GO:0050839	cell adhesion molecule binding	1.1923298844034166e-14	1.1923298844034166e-14	+1	PTPRZ1,YWHAB,A0A804F6T5,SIRPA,NFASC,CNTN1,RAB1A,SPTAN1,LDHA,YWHAE,SPTBN1,YWHAZ,ALDOA,HSPA8,PFN1,HSPA5,NPTN,ADD1,PRDX6,SPTBN2,CD47,RAB10,MSN,FSCN1,PARK7,ACTN1,NRCAM,VTN,HSPA1A,SEPTIN7,PPIA,ENO1,PRDX1
GO:0008092	cytoskeletal protein binding	3.081696778869656e-12	3.081696778869656e-12	+1	CALM2,TPM3,SNCA,RAB3A,MAPT,ANXA6,SPTAN1,MAPRE3,MAP1B,MAP2,MAP6,MARCKS,SPTBN1,ALDOA,ACTC1,PFN1,MAP1LC3A,TPM4,ADD1,PRNP,SPTBN2,RAB10,RAB6B,STMN1,MSN,RALA,ANK2,DCTN2,FSCN1,ACTN1,CALM1,RAB11A,ALDOC,NRCAM,GSN,PFN2,GAPDH
GO:0017111	ribonucleoside triphosphate phosphatase activity	3.195745392678818e-12	3.195745392678818e-12	+1	GNB1,HSPA1B,RAB3A,VCP,RAB1A,ATP2B1,SEPTIN3,ATP1A2,RAB7A,SEPTIN11,GNAO1,HSPA8,HSPA5,RAC1,SEPTIN8,RAB10,RAB6B,RALA,RAB5C,RAB2A,RAB11A,SEPTIN5,GNG3,PFN2,HSPA1A,SEPTIN7,EEF1A1
GO:0016817	hydrolase activity, acting on acid anhydrides	6.797025439337745e-11	6.797025439337745e-11	+1	GNB1,HSPA1B,RAB3A,VCP,RAB1A,ATP2B1,SEPTIN3,ATP1A2,RAB7A,SEPTIN11,GNAO1,HSPA8,HSPA5,RAC1,SEPTIN8,RAB10,RAB6B,RALA,RAB5C,RAB2A,RAB11A,SEPTIN5,GNG3,PFN2,HSPA1A,SEPTIN7,EEF1A1
GO:0016818	hydrolase activity, acting on acid anhydrides, in phosphorus-containing anhydrides	6.797025439337745e-11	6.797025439337745e-11	+1	GNB1,HSPA1B,RAB3A,VCP,RAB1A,ATP2B1,SEPTIN3,ATP1A2,RAB7A,SEPTIN11,GNAO1,HSPA8,HSPA5,RAC1,SEPTIN8,RAB10,RAB6B,RALA,RAB5C,RAB2A,RAB11A,SEPTIN5,GNG3,PFN2,HSPA1A,SEPTIN7,EEF1A1
GO:0016462	pyrophosphatase activity	6.797025439337745e-11	6.797025439337745e-11	+1	GNB1,HSPA1B,RAB3A,VCP,RAB1A,ATP2B1,SEPTIN3,ATP1A2,RAB7A,SEPTIN11,GNAO1,HSPA8,HSPA5,RAC1,SEPTIN8,RAB10,RAB6B,RALA,RAB5C,RAB2A,RAB11A,SEPTIN5,GNG3,PFN2,HSPA1A,SEPTIN7,EEF1A1
GO:0045296	cadherin binding	7.446167992919484e-10	7.446167992919484e-10	+1	YWHAB,A0A804F6T5,RAB1A,SPTAN1,LDHA,YWHAE,SPTBN1,YWHAZ,ALDOA,HSPA8,PFN1,HSPA5,ADD1,PRDX6,SPTBN2,RAB10,FSCN1,PARK7,HSPA1A,SEPTIN7,ENO1,PRDX1
GO:0019899	enzyme binding	1.8796936168370906e-9	1.8796936168370906e-9	+1	YWHAB,CALM2,ATP1B1,GNB1,HSPA1B,VCP,SIRPA,STX1A,MAPT,SV2A,SYN1,MAPRE3,SNAP91,ATP6V1E1,GPI,YWHAE,AP2A1,SPTBN1,PPP3CA,ATP6V0A1,YWHAG,TPI1,YWHAZ,HSPA8,TUBB,ATP2B4,HSPA5,YWHAH,MAP1LC3A,RAC1,SLC9A3R1,PRNP,PRDX6,STX1B,PGAM1,MSN,RALA,ANK2,DCTN2,CLTC,PARK7,UBE2N,GSTP1,ATP1B2,CALM1,GSN,PEBP1,HSPA1A,EEF1A1,ENO1
GO:0003924	GTPase activity	1.2330090588722144e-8	1.2330090588722144e-8	+1	GNB1,RAB3A,RAB1A,SEPTIN3,RAB7A,SEPTIN11,GNAO1,RAC1,SEPTIN8,RAB10,RAB6B,RALA,RAB5C,RAB2A,RAB11A,SEPTIN5,GNG3,SEPTIN7,EEF1A1
GO:0043168	anion binding	1.374254739849424e-8	1.374254739849424e-8	+1	SYN2,HSPA1B,ATP1A2,SYN1,ANXA6,GAP43,SNAP91,ATP1A1,RAB7A,ATP1A3,HSPA8,TUBB,ACTC1,PFN1,HSPA5,NME2,ATP2B2,ACOT7,RAC1,RAB10,RALA,RAB5C,RAB2A,GSTP1,RAB11A,DDAH1,LANCL1,GSN,PFN2,HSPA1A,SEPTIN7,PPIA,EEF1A1,TUBB2A,TUBB3
GO:0043167	ion binding	2.8597956081335745e-8	2.8597956081335745e-8	+1	CALM2,SYN2,SYT1,HSPA1B,SNCA,ATP1A2,SYN1,ANXA6,GAP43,SNAP91,ATP1A1,NPEPPS,PPP3CA,RAB7A,FTH1,ATP1A3,HSPA8,TUBB,ACTC1,SNCB,PFN1,HSPA5,NME2,ATP2B2,TPM4,ACOT7,FTL,RAC1,PRNP,SNCG,RAB10,RALA,RAB5C,RAB2A,PARK7,GSTP1,CALM1,RAB11A,DDAH1,CA2,LANCL1,GSN,PFN2,HSPA1A,SEPTIN7,PPIA,EEF1A1,TUBB2A,TUBB3
GO:0032555	purine ribonucleotide binding	3.030611152748755e-8	3.030611152748755e-8	+1	SYN2,HSPA1B,ATP1A2,SYN1,ANXA6,ATP1A1,RAB7A,ATP1A3,HSPA8,TUBB,ACTC1,HSPA5,NME2,ATP2B2,ACOT7,RAC1,RAB10,RALA,RAB5C,RAB2A,RAB11A,HSPA1A,SEPTIN7,EEF1A1,TUBB2A,TUBB3
GO:0032553	ribonucleotide binding	4.785468429811228e-8	4.785468429811228e-8	+1	SYN2,HSPA1B,ATP1A2,SYN1,ANXA6,ATP1A1,RAB7A,ATP1A3,HSPA8,TUBB,ACTC1,HSPA5,NME2,ATP2B2,ACOT7,RAC1,RAB10,RALA,RAB5C,RAB2A,RAB11A,HSPA1A,SEPTIN7,EEF1A1,TUBB2A,TUBB3
GO:0017076	purine nucleotide binding	6.782388237918238e-8	6.782388237918238e-8	+1	SYN2,HSPA1B,ATP1A2,SYN1,ANXA6,ATP1A1,RAB7A,ATP1A3,HSPA8,TUBB,ACTC1,PFN1,HSPA5,NME2,ATP2B2,ACOT7,RAC1,RAB10,RALA,RAB5C,RAB2A,RAB11A,HSPA1A,SEPTIN7,EEF1A1,TUBB2A,TUBB3
GO:0060090	molecular adaptor activity	8.041183954506365e-8	8.041183954506365e-8	+1	ATP1B1,GNB1,SNCA,STX1A,SEPTIN3,MAPT,SYN1,AP2A1,SEPTIN11,HSPA8,NAPA,SNAP25,RAC1,SEPTIN8,SLC9A3R1,PRNP,STX1B,AP2B1,ANK2,ATP1B2,SEPTIN5,EPB41L3,SEPTIN7
GO:0019829	ATPase-coupled monoatomic cation transmembrane transporter activity	9.569320520115404e-8	9.569320520115404e-8	+1	ATP6V1A,ATP2B1,ATP1A2,ATP6V1B2,ATP6V1E1,ATP1A1,ATP1A3,ATP2B4,ATP2B2
GO:0097367	carbohydrate derivative binding	1.057695668255369e-7	1.057695668255369e-7	+1	SYN2,HSPA1B,VCAN,ATP1A2,SYN1,ANXA6,GAP43,ATP1A1,RAB7A,ATP1A3,HSPA8,TUBB,ACTC1,HSPA5,NME2,ATP2B2,ACOT7,RAC1,PRNP,RAB10,RALA,RAB5C,RAB2A,RAB11A,TNC,HSPA1A,SEPTIN7,PPIA,EEF1A1,TUBB2A,TUBB3
GO:0005515	protein binding	1.1587200116704188e-7	1.1587200116704188e-7	+1	NCAM1,MBP,PLP1,PTPRZ1,YWHAB,CALM2,ATP6V1A,ATP1B1,SYN2,GNB1,TPM3,SYT1,HSPA1B,A0A804F6T5,SNCA,RAB3A,VCP,SYP,VCAN,MDH1,SIRPA,NFASC,TNR,HAPLN2,SLC1A2,GLUL,CNTN1,RAB1A,PACSIN1,ATP2B1,STX1A,IGSF8,SEPTIN3,MAPT,ATP1A2,SV2A,BASP1,SYNGR3,SYN1,ANXA6,ATP6V1B2,GAP43,GPM6A,SPTAN1,LDHA,MAPRE3,SNAP91,ATP6V1E1,ATP1A1,GPI,MAP1B,MAP2,YWHAE,AP2A1,MAP6,MARCKS,SPTBN1,PPP3CA,ATP6V0A1,RAB7A,YWHAG,FTH1,LDHB,TPI1,SEPTIN11…
GO:0035639	purine ribonucleoside triphosphate binding	2.764485004955716e-7	2.764485004955716e-7	+1	SYN2,HSPA1B,ATP1A2,SYN1,ANXA6,ATP1A1,RAB7A,ATP1A3,HSPA8,TUBB,ACTC1,HSPA5,ATP2B2,RAC1,RAB10,RALA,RAB2A,RAB11A,HSPA1A,SEPTIN7,EEF1A1,TUBB2A,TUBB3
GO:0036094	small molecule binding	7.034124548126177e-7	7.034124548126177e-7	+1	SYN2,HSPA1B,SYP,ATP1A2,SYN1,ANXA6,ATP1A1,GPI,RAB7A,ATP1A3,ALDOA,HSPA8,TUBB,ACTC1,PFN1,HSPA5,NME2,ATP2B2,ACOT7,RAC1,RAB10,RALA,RAB5C,RAB2A,GSTP1,RAB11A,DDAH1,HSPA1A,SEPTIN7,PPIA,EEF1A1,TUBB2A,TUBB3
GO:0000166	nucleotide binding	0.0000013897782173614208	0.0000013897782173614208	+1	SYN2,HSPA1B,ATP1A2,SYN1,ANXA6,ATP1A1,RAB7A,ATP1A3,HSPA8,TUBB,ACTC1,PFN1,HSPA5,NME2,ATP2B2,ACOT7,RAC1,RAB10,RALA,RAB5C,RAB2A,RAB11A,HSPA1A,SEPTIN7,EEF1A1,TUBB2A,TUBB3
GO:1901265	nucleoside phosphate binding	0.0000014312103989289791	0.0000014312103989289791	+1	SYN2,HSPA1B,ATP1A2,SYN1,ANXA6,ATP1A1,RAB7A,ATP1A3,HSPA8,TUBB,ACTC1,PFN1,HSPA5,NME2,ATP2B2,ACOT7,RAC1,RAB10,RALA,RAB5C,RAB2A,RAB11A,HSPA1A,SEPTIN7,EEF1A1,TUBB2A,TUBB3
GO:1903136	cuprous ion binding	0.000002452478542299292	0.000002452478542299292	+1	SNCA,SNCB,PRNP,SNCG,PARK7
GO:0003779	actin binding	0.0000030204312599559837	0.0000030204312599559837	+1	TPM3,SNCA,MAPT,ANXA6,SPTAN1,MAP1B,MARCKS,SPTBN1,ALDOA,PFN1,TPM4,ADD1,SPTBN2,MSN,FSCN1,ACTN1,GSN,PFN2
GO:0015662	P-type ion transporter activity	0.000010436664879835593	0.000010436664879835593	+1	ATP2B1,ATP1A2,ATP1A1,ATP1A3,ATP2B4,ATP2B2
GO:0044877	protein-containing complex binding	0.000011899107579353551	0.000011899107579353551	+1	PTPRZ1,ATP1B1,GNB1,TPM3,A0A804F6T5,SNCA,VCP,MAPT,ANXA6,SPTAN1,YWHAE,MARCKS,SPTBN1,RAB7A,GNAO1,HSPA8,NAPA,TPM4,RAC1,ADD1,PRNP,SPTBN2,ANK2,DCTN2,FSCN1,PARK7,ACTN1,GMFB,GSN,VTN,PPIA
GO:0019900	kinase binding	0.00001248009937449143	0.00001248009937449143	+1	CALM2,SIRPA,STX1A,MAPT,SV2A,SYN1,MAPRE3,SNAP91,AP2A1,YWHAG,YWHAZ,RAC1,STX1B,PGAM1,MSN,ANK2,DCTN2,CLTC,PARK7,GSTP1,CALM1,GSN,PEBP1,EEF1A1
GO:0140358	P-type transmembrane transporter activity	0.000014788600677900242	0.000014788600677900242	+1	ATP2B1,ATP1A2,ATP1A1,ATP1A3,ATP2B4,ATP2B2
GO:0032561	guanyl ribonucleotide binding	0.000039292739437084855	0.000039292739437084855	+1	ANXA6,RAB7A,TUBB,NME2,RAC1,RAB10,RALA,RAB5C,RAB2A,RAB11A,SEPTIN7,EEF1A1,TUBB2A,TUBB3
GO:0019001	guanyl nucleotide binding	0.00004144051913702557	0.00004144051913702557	+1	ANXA6,RAB7A,TUBB,NME2,RAC1,RAB10,RALA,RAB5C,RAB2A,RAB11A,SEPTIN7,EEF1A1,TUBB2A,TUBB3
GO:0030674	protein-macromolecule adaptor activity	0.00007709345519116589	0.00007709345519116589	+1	ATP1B1,GNB1,STX1A,MAPT,SYN1,AP2A1,HSPA8,NAPA,SNAP25,SLC9A3R1,PRNP,STX1B,AP2B1,ANK2,ATP1B2,EPB41L3
GO:0042626	ATPase-coupled transmembrane transporter activity	0.000095226539184266	0.000095226539184266	+1	ATP6V1A,ATP2B1,ATP1A2,ATP6V1B2,ATP6V1E1,ATP1A1,ATP1A3,ATP2B4,ATP2B2
GO:0019904	protein domain specific binding	0.00012939271989662588	0.00012939271989662588	+1	YWHAB,CALM2,HSPA1B,VCP,ATP2B1,MAPT,BASP1,HSPA8,ATP2B4,CNTNAP1,HSPA5,ATP2B2,YWHAH,SLC9A3R1,CLTC,CALM1,LANCL1,HSPA1A,GAPDH
GO:0005488	binding	0.0001296458127401284	0.0001296458127401284	+1	NCAM1,MBP,PLP1,PTPRZ1,YWHAB,CALM2,ATP6V1A,ATP1B1,SYN2,GNB1,TPM3,SYT1,HSPA1B,A0A804F6T5,SNCA,RAB3A,VCP,SYP,VCAN,MDH1,SIRPA,NFASC,TNR,HAPLN2,SLC1A2,GLUL,CNTN1,RAB1A,PACSIN1,ATP2B1,STX1A,IGSF8,SEPTIN3,MAPT,ATP1A2,SV2A,BASP1,SYNGR3,SYN1,ANXA6,ATP6V1B2,GAP43,GPM6A,SPTAN1,LDHA,MAPRE3,SNAP91,ATP6V1E1,ATP1A1,GPI,MAP1B,NPEPPS,MAP2,YWHAE,AP2A1,MAP6,MARCKS,SPTBN1,PPP3CA,ATP6V0A1,RAB7A,YWHAG,FTH1,LDHB,TPI1,S…
GO:0019901	protein kinase binding	0.0001330587283879286	0.0001330587283879286	+1	CALM2,SIRPA,MAPT,SV2A,SYN1,MAPRE3,SNAP91,AP2A1,YWHAG,YWHAZ,RAC1,STX1B,PGAM1,MSN,ANK2,DCTN2,CLTC,GSTP1,CALM1,PEBP1,EEF1A1
GO:0031625	ubiquitin protein ligase binding	0.00022851344235056036	0.00022851344235056036	+1	HSPA1B,VCP,GPI,YWHAE,TPI1,YWHAZ,HSPA8,TUBB,HSPA5,MAP1LC3A,PRDX6,RALA,UBE2N,HSPA1A
GO:0000149	SNARE binding	0.0002664247497687996	0.0002664247497687996	+1	SYT1,SNCA,STX1A,SNAP91,NAPA,SNAP25,STX1B,PRRT2,RAB11A
GO:0098632	cell-cell adhesion mediator activity	0.0004272299360524356	0.0004272299360524356	+1	SIRPA,NFASC,CNTN1,NPTN,CD47,RAB10,NRCAM
GO:0044389	ubiquitin-like protein ligase binding	0.0004763811249833633	0.0004763811249833633	+1	HSPA1B,VCP,GPI,YWHAE,TPI1,YWHAZ,HSPA8,TUBB,HSPA5,MAP1LC3A,PRDX6,RALA,UBE2N,HSPA1A
GO:0005525	GTP binding	0.0005607142733455794	0.0005607142733455794	+1	ANXA6,RAB7A,TUBB,RAC1,RAB10,RALA,RAB2A,RAB11A,SEPTIN7,EEF1A1,TUBB2A,TUBB3
GO:0015399	primary active transmembrane transporter activity	0.0011249020777352855	0.0011249020777352855	+1	ATP6V1A,ATP2B1,ATP1A2,ATP6V1B2,ATP6V1E1,ATP1A1,ATP1A3,ATP2B4,ATP2B2,NDUFA12
GO:0098631	cell adhesion mediator activity	0.0012656477705783613	0.0012656477705783613	+1	SIRPA,NFASC,CNTN1,NPTN,CD47,RAB10,NRCAM
GO:0017022	myosin binding	0.001572593264901872	0.001572593264901872	+1	RAB3A,ACTC1,RAB10,RAB6B,RALA,RAB11A,GSN
GO:0005198	structural molecule activity	0.0015955025993889896	0.0015955025993889896	+1	MBP,PLP1,VCAN,SPTAN1,MAP1B,MAP2,SPTBN1,TUBB,TPM4,SPTBN2,MSN,CLTC,ACTN1,SEPTIN5,TNC,VTN,EPB41L3,SEPTIN7,TUBB2A,TUBB3
GO:0097718	disordered domain specific binding	0.0020322702394333556	0.0020322702394333556	+1	CALM2,CLTC,CALM1,HSPA1A,GAPDH
GO:0051015	actin filament binding	0.002088197905040496	0.002088197905040496	+1	TPM3,ANXA6,SPTAN1,MARCKS,SPTBN1,TPM4,ADD1,SPTBN2,FSCN1,ACTN1,GSN
GO:0005200	structural constituent of cytoskeleton	0.0030612738676445025	0.0030612738676445025	+1	SPTAN1,SPTBN1,TUBB,SPTBN2,MSN,EPB41L3,TUBB2A,TUBB3
GO:0008289	lipid binding	0.0032319860612393175	0.0032319860612393175	+1	MBP,SYT1,SNCA,SYP,PACSIN1,MAPT,ATP1A2,ANXA6,GAP43,SNAP91,ATP1A1,ATP1A3,PFN1,MAP1LC3A,ACOT7,SNAP25,GSTP1,GSN,PEBP1,PFN2
GO:0022853	active monoatomic ion transmembrane transporter activity	0.004401752956216562	0.004401752956216562	+1	ATP6V1A,SLC1A2,ATP2B1,ATP1A2,ATP6V1B2,ATP6V1E1,ATP1A1,ATP1A3,ATP2B4,ATP2B2,SLC1A3
GO:0051117	ATPase binding	0.004589588579400649	0.004589588579400649	+1	ATP1B1,ATP6V1E1,PPP3CA,ATP6V0A1,RALA,ANK2,ATP1B2
GO:0140657	ATP-dependent activity	0.004849229010007086	0.004849229010007086	+1	ATP6V1A,HSPA1B,VCP,ATP2B1,ATP1A2,ATP6V1B2,ATP6V1E1,ATP1A1,ATP1A3,HSPA8,ACTC1,ATP2B4,HSPA5,ATP2B2,PFN2,HSPA1A
GO:0031489	myosin V binding	0.005865534973264617	0.005865534973264617	+1	RAB3A,RAB10,RAB6B,RAB11A
GO:0042802	identical protein binding	0.008103922774406257	0.008103922774406257	+1	PLP1,YWHAB,A0A804F6T5,SNCA,VCP,GLUL,STX1A,SEPTIN3,MAPT,ANXA6,LDHA,MAPRE3,YWHAE,YWHAG,FTH1,LDHB,TPI1,YWHAZ,ALDOA,YWHAH,CADM3,TPM4,ACOT7,FTL,ADD1,SLC9A3R1,PRNP,PRDX6,DCTN2,PARK7,ACTN1,SEPTIN5,SH3GL2,AQP1,AHCYL1,SEPTIN7,GAPDH,ENO1
GO:0055131	C3HC4-type RING finger domain binding	0.009484708917823336	0.009484708917823336	+1	HSPA1B,HSPA8,HSPA1A
GO:0140545	ATP-dependent protein disaggregase activity	0.009484708917823336	0.009484708917823336	+1	HSPA1B,HSPA8,HSPA1A
GO:0005391	P-type sodium:potassium-exchanging transporter activity	0.009484708917823336	0.009484708917823336	+1	ATP1A2,ATP1A1,ATP1A3
GO:1990239	steroid hormone binding	0.009484708917823336	0.009484708917823336	+1	ATP1A2,ATP1A1,ATP1A3
GO:0008554	P-type sodium transporter activity	0.009484708917823336	0.009484708917823336	+1	ATP1A2,ATP1A1,ATP1A3
GO:0030276	clathrin binding	0.015185395839424217	0.015185395839424217	+1	SYT1,SNAP91,AP2A1,AP2B1,CLTC,CLTA
GO:0008556	P-type potassium transmembrane transporter activity	0.016478285621324872	0.016478285621324872	+1	ATP1A2,ATP1A1,ATP1A3
GO:0019003	GDP binding	0.023862764137580365	0.023862764137580365	+1	RAB7A,NME2,RAB10,RALA,RAB5C,RAB2A
GO:0016787	hydrolase activity	0.03323541976291755	0.03323541976291755	+1	PTPRZ1,GNB1,HSPA1B,RAB3A,VCP,RAB1A,ATP2B1,SEPTIN3,ATP1A2,NPEPPS,PPP3CA,RAB7A,SEPTIN11,GNAO1,HSPA8,HSPA5,AHCY,ACOT7,RAC1,SEPTIN8,PRDX6,RAB10,RAB6B,RALA,RAB5C,RAB2A,PARK7,RAB11A,DDAH1,SEPTIN5,CA2,GNG3,PFN2,HSPA1A,SEPTIN7,EEF1A1
GO:0050750	low-density lipoprotein particle receptor binding	0.03578571982847512	0.03578571982847512	+1	SYT1,AP2A1,CLTC,LANCL1
GO:0005388	P-type calcium transporter activity	0.03897870572841014	0.03897870572841014	+1	ATP2B1,ATP2B4,ATP2B2
GO:0016887	ATP hydrolysis activity	0.046309026370011046	0.046309026370011046	+1	HSPA1B,VCP,ATP2B1,ATP1A2,HSPA8,HSPA5,PFN2,HSPA1A
GO:0005507	copper ion binding	0.04927970524896105	0.04927970524896105	+1	SNCA,SNCB,PRNP,SNCG,PARK7
GO:0005093	Rab GDP-dissociation inhibitor activity	0.04993616347188128	0.04993616347188128	+1	GDI1,GDI2
GO:0007399	nervous system development	1.5652268245221777e-14	1.5652268245221777e-14	+1	NCAM1,MBP,PLP1,PTPRZ1,CALM2,PHGDH,SYT1,SNCA,RAB3A,VCAN,NFASC,TNR,HAPLN2,CNTN1,PACSIN1,IGSF8,MAPT,ATP1A2,BASP1,SYNGR3,GAP43,GPM6A,MAP1B,MAP2,YWHAE,MAP6,MARCKS,SPTBN1,YWHAG,YWHAZ,GDI1,BCAN,CNTNAP1,HSPA5,ATP2B2,YWHAH,NPTN,NDRG2,RAC1,STX1B,RAB10,RAB6B,STMN1,DPYSL5,GSTP1,ATP1B2,CALM1,RAB11A,CADM2,NRCAM,SH3GL2,GMFB,AQP1,GSN,TNC,EPB41L3,TUBB2A,TUBB3
GO:0065008	regulation of biological quality	2.351803465330315e-14	2.351803465330315e-14	+1	CALM2,ATP6V1A,ATP1B1,SYN2,SYT1,HSPA1B,SNCA,RAB3A,VCP,SYP,RAB1A,ATP2B1,STX1A,MAPT,ATP1A2,SYN1,ATP6V1B2,ATP1A1,GPI,MAP2,YWHAE,AP2A1,PPP3CA,ATP6V0A1,RAB7A,YWHAG,ATP1A3,YWHAZ,ALDOA,HSPA8,SYNGR1,ATP2B4,PFN1,CNTNAP1,SLC1A3,YWHAH,NAPA,NPTN,SNAP25,RAC1,ADD1,SEPTIN8,SLC9A3R1,PRNP,STX1B,AP2B1,MSN,ANK2,PARK7,PRRT2,ATP1B2,CALM1,RAB11A,DDAH1,SEPTIN5,CA2,NRCAM,SH3GL2,AKR1B1,AQP1,GSN,VTN,PFN2,EPB41L3,HSPA1A,SEP…
GO:0032879	regulation of localization	5.512924243942339e-13	5.512924243942339e-13	+1	CALM2,ATP1B1,SYT1,SNCA,RAB3A,VCP,SIRPA,GLUL,PACSIN1,ATP2B1,STX1A,MAPT,ATP1A2,SYNGR3,SYN1,ANXA6,SNAP91,ATP1A1,NPEPPS,MAP2,YWHAE,SPTBN1,PPP3CA,RAB7A,GDI1,HSPA8,ATP2B4,YWHAH,GDI2,SNAP25,RAC1,SEPTIN8,SLC9A3R1,PRNP,CD47,STX1B,RAB10,MSN,RALA,RAB5C,ANK2,CLTC,PARK7,PRRT2,ATP1B2,CALM1,RAB11A,SEPTIN5,CA2,AQP1,GSN,AHCYL1,VTN,HSPA1A,PPIA
GO:0099003	vesicle-mediated transport in synapse	9.817184223272946e-12	9.817184223272946e-12	+1	SYT1,SNCA,RAB3A,PACSIN1,STX1A,SYN1,SNAP91,AP2A1,SNCB,NAPA,SNAP25,SNCG,STX1B,AP2B1,PRRT2,SEPTIN5,SH3GL2
GO:0051049	regulation of transport	3.9487102496842046e-11	3.9487102496842046e-11	+1	CALM2,ATP1B1,SYT1,SNCA,RAB3A,SIRPA,PACSIN1,ATP2B1,STX1A,ATP1A2,SYNGR3,SYN1,SNAP91,ATP1A1,NPEPPS,MAP2,YWHAE,PPP3CA,RAB7A,GDI1,HSPA8,ATP2B4,YWHAH,SNAP25,RAC1,SEPTIN8,SLC9A3R1,PRNP,CD47,STX1B,RAB10,MSN,RALA,RAB5C,ANK2,PARK7,PRRT2,ATP1B2,CALM1,RAB11A,SEPTIN5,CA2,AQP1,AHCYL1,VTN,HSPA1A,PPIA
GO:0099504	synaptic vesicle cycle	9.890267201308191e-11	9.890267201308191e-11	+1	SYT1,SNCA,RAB3A,PACSIN1,STX1A,SYN1,SNAP91,SNCB,NAPA,SNAP25,SNCG,STX1B,AP2B1,PRRT2,SEPTIN5,SH3GL2
GO:0006810	transport	1.6476984311560837e-10	1.6476984311560837e-10	+1	CALM2,ATP6V1A,ATP1B1,SYN2,SYT1,HSPA1B,SNCA,RAB3A,VCP,SYP,SIRPA,SLC1A2,RAB1A,PACSIN1,ATP2B1,STX1A,MAPT,ATP1A2,SYNGR3,SYN1,ANXA6,ATP6V1B2,SNAP91,ATP6V1E1,ATP1A1,NPEPPS,MAP2,YWHAE,AP2A1,MAP6,SPTBN1,PPP3CA,ATP6V0A1,RAB7A,FTH1,ATP1A3,GDI1,HSPA8,TUBB,SYNGR1,ATP2B4,SNCB,HSPA5,ATP2B2,SLC1A3,YWHAH,GDI2,NAPA,SNAP25,RAC1,SEPTIN8,SLC9A3R1,PRNP,SPTBN2,SNCG,CD47,STX1B,RAB10,AP2B1,RAB6B,MSN,RALA,RAB5C,ANK2,RAB2…
GO:0051234	establishment of localization	1.7557664610212294e-10	1.7557664610212294e-10	+1	CALM2,ATP6V1A,ATP1B1,SYN2,SYT1,HSPA1B,SNCA,RAB3A,VCP,SYP,SIRPA,SLC1A2,RAB1A,PACSIN1,ATP2B1,STX1A,MAPT,ATP1A2,SYNGR3,SYN1,ANXA6,ATP6V1B2,SNAP91,ATP6V1E1,ATP1A1,NPEPPS,MAP2,YWHAE,AP2A1,MAP6,SPTBN1,PPP3CA,ATP6V0A1,RAB7A,FTH1,ATP1A3,YWHAZ,GDI1,HSPA8,TUBB,SYNGR1,ATP2B4,SNCB,HSPA5,ATP2B2,SLC1A3,YWHAH,GDI2,NAPA,SNAP25,RAC1,SEPTIN8,SLC9A3R1,PRNP,SPTBN2,SNCG,CD47,STX1B,RAB10,AP2B1,RAB6B,MSN,RALA,RAB5C,ANK…
GO:0051179	localization	2.174630106292693e-10	2.174630106292693e-10	+1	YWHAB,CALM2,ATP6V1A,ATP1B1,SYN2,SYT1,HSPA1B,SNCA,RAB3A,VCP,SYP,SIRPA,SLC1A2,GLUL,RAB1A,PACSIN1,ATP2B1,STX1A,MAPT,ATP1A2,SYNGR3,SYN1,ANXA6,ATP6V1B2,MAPRE3,SNAP91,ATP6V1E1,ATP1A1,NPEPPS,MAP2,YWHAE,AP2A1,MAP6,SPTBN1,PPP3CA,ATP6V0A1,RAB7A,FTH1,ATP1A3,YWHAZ,GDI1,HSPA8,TUBB,SYNGR1,ATP2B4,SNCB,CNTNAP1,HSPA5,ATP2B2,SLC1A3,YWHAH,GDI2,NAPA,FTL,SNAP25,RAC1,SEPTIN8,SLC9A3R1,PRNP,SPTBN2,SNCG,CD47,STX1B,RAB10,…
GO:0120036	plasma membrane bounded cell projection organization	4.694195872644227e-10	4.694195872644227e-10	+1	NCAM1,PLP1,SYT1,RAB3A,NFASC,TNR,CNTN1,PACSIN1,MAPT,GAP43,GPM6A,MAP1B,MAP2,MAP6,ATP1A3,GDI1,PFN1,CNTNAP1,YWHAH,GDI2,NPTN,RAC1,SLC9A3R1,PRNP,STX1B,RAB10,RAB6B,STMN1,RALA,PALM,DPYSL5,FSCN1,ATP1B2,RAB11A,NRCAM,SH3GL2,GSN,TNC,PFN2,EPB41L3,SEPTIN7,TUBB3
GO:0007417	central nervous system development	5.251843285029744e-10	5.251843285029744e-10	+1	MBP,PLP1,PTPRZ1,CALM2,PHGDH,VCAN,NFASC,HAPLN2,CNTN1,MAPT,ATP1A2,BASP1,SYNGR3,MAP2,YWHAE,MARCKS,SPTBN1,BCAN,CNTNAP1,HSPA5,YWHAH,NDRG2,GSTP1,ATP1B2,CALM1,CADM2,NRCAM,SH3GL2,AQP1,GSN
GO:0048731	system development	6.053797179592173e-10	6.053797179592173e-10	+1	NCAM1,MBP,PLP1,PTPRZ1,CALM2,PHGDH,SYT1,A0A804F6T5,SNCA,RAB3A,VCAN,NFASC,TNR,HAPLN2,GLUL,CNTN1,PACSIN1,IGSF8,MAPT,ATP1A2,BASP1,SYNGR3,ANXA6,GAP43,GPM6A,MAP1B,MAP2,YWHAE,MAP6,MARCKS,SPTBN1,PPP3CA,YWHAG,YWHAZ,GDI1,ACTC1,BCAN,ATP2B4,CNTNAP1,HSPA5,ATP2B2,YWHAH,NPTN,NDRG2,RAC1,STX1B,RAB10,RAB6B,STMN1,ANK2,DPYSL5,GSTP1,ATP1B2,CALM1,RAB11A,CADM2,NRCAM,SH3GL2,GMFB,AQP1,GSN,TNC,EPB41L3,TUBB2A,PRDX1,TUBB3
GO:0007275	multicellular organism development	6.094759908781663e-10	6.094759908781663e-10	+1	NCAM1,MBP,PLP1,PTPRZ1,CALM2,PHGDH,SYT1,HSPA1B,A0A804F6T5,SNCA,RAB3A,VCAN,NFASC,TNR,HAPLN2,GLUL,CNTN1,PACSIN1,ATP2B1,IGSF8,MAPT,ATP1A2,BASP1,SYNGR3,ANXA6,GAP43,GPM6A,MAP1B,MAP2,YWHAE,MAP6,MARCKS,SPTBN1,PPP3CA,YWHAG,YWHAZ,GDI1,ACTC1,BCAN,ATP2B4,CNTNAP1,HSPA5,NME2,ATP2B2,YWHAH,NPTN,NDRG2,RAC1,ADD1,STX1B,RAB10,RAB6B,STMN1,ANK2,DPYSL5,GSTP1,ATP1B2,CALM1,RAB11A,CADM2,NRCAM,SH3GL2,GMFB,AQP1,GSN,TNC,VTN,…
GO:0030030	cell projection organization	7.633469009828158e-10	7.633469009828158e-10	+1	NCAM1,PLP1,SYT1,RAB3A,NFASC,TNR,CNTN1,PACSIN1,MAPT,GAP43,GPM6A,MAP1B,MAP2,MAP6,ATP1A3,GDI1,PFN1,CNTNAP1,YWHAH,GDI2,NPTN,RAC1,SLC9A3R1,PRNP,STX1B,RAB10,RAB6B,STMN1,RALA,PALM,DPYSL5,FSCN1,ATP1B2,RAB11A,NRCAM,SH3GL2,GSN,TNC,PFN2,EPB41L3,SEPTIN7,TUBB3
GO:0016192	vesicle-mediated transport	9.312583334901736e-10	9.312583334901736e-10	+1	SYT1,HSPA1B,SNCA,RAB3A,VCP,SYP,SIRPA,RAB1A,PACSIN1,STX1A,SYNGR3,SYN1,SNAP91,AP2A1,SPTBN1,RAB7A,GDI1,HSPA8,SYNGR1,SNCB,GDI2,NAPA,SNAP25,RAC1,SEPTIN8,SPTBN2,SNCG,CD47,STX1B,RAB10,AP2B1,RAB6B,MSN,RALA,RAB5C,RAB2A,CLTC,PRRT2,RAB11A,SEPTIN5,SH3GL2,GSN,CLTA,VTN,HSPA1A
GO:0031175	neuron projection development	1.7489149450420298e-9	1.7489149450420298e-9	+1	NCAM1,PLP1,SYT1,RAB3A,NFASC,TNR,CNTN1,PACSIN1,MAPT,GAP43,GPM6A,MAP1B,MAP2,MAP6,GDI1,CNTNAP1,YWHAH,NPTN,RAC1,STX1B,RAB10,RAB6B,STMN1,DPYSL5,ATP1B2,RAB11A,NRCAM,SH3GL2,TNC,EPB41L3,TUBB3
GO:0032501	multicellular organismal process	3.6378357601571954e-9	3.6378357601571954e-9	+1	NCAM1,MBP,PLP1,PTPRZ1,CALM2,ATP1B1,PHGDH,TPM3,SYT1,HSPA1B,A0A804F6T5,SNCA,RAB3A,VCAN,SIRPA,NFASC,TNR,HAPLN2,SLC1A2,GLUL,CNTN1,RAB1A,PACSIN1,ATP2B1,IGSF8,MAPT,ATP1A2,BASP1,SYNGR3,ANXA6,GAP43,GPM6A,ATP1A1,GPI,MAP1B,MAP2,YWHAE,MAP6,MARCKS,SPTBN1,PPP3CA,YWHAG,GNAO1,ATP1A3,YWHAZ,GDI1,ALDOA,ACTC1,BCAN,ATP2B4,PFN1,CNTNAP1,HSPA5,NME2,ATP2B2,SLC1A3,YWHAH,TPM4,NPTN,NDRG2,RAC1,ADD1,SLC9A3R1,PRNP,CD47,STX1B,…
GO:0016043	cellular component organization	5.181775529934232e-9	5.181775529934232e-9	+1	NCAM1,PLP1,ATP6V1A,ATP1B1,TPM3,SYT1,HSPA1B,SNCA,RAB3A,VCP,SYP,SIRPA,NFASC,TNR,SLC1A2,CNTN1,RAB1A,PACSIN1,STX1A,MAPT,ANXA6,GAP43,GPM6A,SPTAN1,MAPRE3,SNAP91,MAP1B,NPEPPS,MAP2,MAP6,MARCKS,SPTBN1,ATP6V0A1,RAB7A,ATP1A3,YWHAZ,GDI1,ALDOA,HSPA8,TUBB,ACTC1,SYNGR1,SNCB,PFN1,CNTNAP1,HSPA5,YWHAH,GDI2,NAPA,MAP1LC3A,TPM4,NPTN,SNAP25,RAC1,ADD1,SEPTIN8,SLC9A3R1,PRNP,SPTBN2,SNCG,CD47,STX1B,RAB10,RAB6B,STMN1,MSN,R…
GO:0019725	cellular homeostasis	6.686005270690277e-9	6.686005270690277e-9	+1	CALM2,ATP6V1A,ATP1B1,SNCA,ATP2B1,ATP1A2,ANXA6,ATP6V1B2,ATP1A1,YWHAE,ATP6V0A1,RAB7A,FTH1,ATP1A3,ALDOA,ATP2B4,ATP2B2,NPTN,FTL,PRNP,PRDX6,ANK2,GSTP1,ATP1B2,CALM1,CA2,AQP1,PRDX2,PRDX1
GO:0051641	cellular localization	1.2291355861527454e-8	1.2291355861527454e-8	+1	YWHAB,CALM2,ATP1B1,SYN2,SYT1,SNCA,RAB3A,VCP,GLUL,RAB1A,PACSIN1,STX1A,MAPT,ATP1A2,SYN1,ANXA6,MAPRE3,SNAP91,NPEPPS,MAP2,YWHAE,AP2A1,MAP6,SPTBN1,RAB7A,FTH1,YWHAZ,GDI1,HSPA8,TUBB,ATP2B4,SNCB,CNTNAP1,HSPA5,YWHAH,GDI2,NAPA,FTL,SNAP25,RAC1,SEPTIN8,SLC9A3R1,PRNP,SNCG,STX1B,RAB10,AP2B1,RAB6B,MSN,RALA,RAB5C,ANK2,DCTN2,RAB2A,CLTC,PARK7,PRRT2,CALM1,RAB11A,SEPTIN5,SH3GL2,GSN,EPB41L3,HSPA1A,PPIA
GO:0071840	cellular component organization or biogenesis	1.4296696055918547e-8	1.4296696055918547e-8	+1	NCAM1,PLP1,ATP6V1A,ATP1B1,TPM3,SYT1,HSPA1B,SNCA,RAB3A,VCP,SYP,SIRPA,NFASC,TNR,SLC1A2,GLUL,CNTN1,RAB1A,PACSIN1,STX1A,MAPT,ANXA6,GAP43,GPM6A,SPTAN1,MAPRE3,SNAP91,MAP1B,NPEPPS,MAP2,MAP6,MARCKS,SPTBN1,ATP6V0A1,RAB7A,ATP1A3,YWHAZ,GDI1,ALDOA,HSPA8,TUBB,ACTC1,SYNGR1,SNCB,PFN1,CNTNAP1,HSPA5,YWHAH,GDI2,NAPA,MAP1LC3A,TPM4,NPTN,SNAP25,RAC1,ADD1,SEPTIN8,SLC9A3R1,PRNP,SPTBN2,SNCG,CD47,STX1B,RAB10,RAB6B,STMN1,…
GO:0048666	neuron development	2.5936910950225952e-8	2.5936910950225952e-8	+1	NCAM1,PLP1,SYT1,RAB3A,NFASC,TNR,CNTN1,PACSIN1,MAPT,GAP43,GPM6A,MAP1B,MAP2,MAP6,GDI1,CNTNAP1,YWHAH,NPTN,RAC1,STX1B,RAB10,RAB6B,STMN1,DPYSL5,ATP1B2,RAB11A,NRCAM,SH3GL2,TNC,EPB41L3,TUBB3
GO:0021762	substantia nigra development	3.869441105538575e-8	3.869441105538575e-8	+1	MBP,PLP1,CALM2,BASP1,SYNGR3,YWHAE,HSPA5,YWHAH,NDRG2,CALM1
GO:0048812	neuron projection morphogenesis	4.162764666727684e-8	4.162764666727684e-8	+1	NCAM1,SYT1,RAB3A,NFASC,TNR,CNTN1,PACSIN1,MAPT,GAP43,GPM6A,MAP1B,MAP2,MAP6,GDI1,CNTNAP1,YWHAH,NPTN,RAC1,RAB10,DPYSL5,NRCAM,SH3GL2,EPB41L3,TUBB3
GO:0099536	synaptic signaling	4.183468634842938e-8	4.183468634842938e-8	+1	MBP,PLP1,SYN2,GNB1,SYT1,SNCA,RAB3A,SYP,SLC1A2,STX1A,MAPT,ATP1A2,SYN1,PPP3CA,YWHAG,SYNGR1,SNCB,SLC1A3,YWHAH,NAPA,NPTN,SNAP25,SNCG,STX1B,PRRT2,SEPTIN5
GO:0000902	cell morphogenesis	4.2263735828235306e-8	4.2263735828235306e-8	+1	NCAM1,SYT1,RAB3A,NFASC,TNR,CNTN1,PACSIN1,MAPT,GAP43,GPM6A,MAP1B,MAP2,MAP6,GDI1,ALDOA,CNTNAP1,YWHAH,NPTN,RAC1,SLC9A3R1,RAB10,MSN,DPYSL5,ACTN1,NRCAM,SH3GL2,EPB41L3,SEPTIN7,TUBB3
GO:0051128	regulation of cellular component organization	5.1932411411698465e-8	5.1932411411698465e-8	+1	SYT1,HSPA1B,SNCA,RAB3A,VCP,SIRPA,TNR,PACSIN1,MAPT,GAP43,GPM6A,MAPRE3,SNAP91,MAP1B,MAP2,MAP6,RAB7A,YWHAZ,GDI1,HSPA8,PFN1,HSPA5,YWHAH,GDI2,NAPA,NPTN,RAC1,ADD1,SEPTIN8,PRNP,CD47,STX1B,STMN1,MSN,RALA,RAB5C,PALM,DPYSL5,FSCN1,CLTC,PARK7,PRRT2,ATP1B2,NRCAM,GMFB,GSN,VAT1,TNC,VTN,PFN2,HSPA1A,SEPTIN7,ENO1
GO:0030003	intracellular monoatomic cation homeostasis	5.608341315829017e-8	5.608341315829017e-8	+1	CALM2,ATP6V1A,ATP1B1,SNCA,ATP2B1,ATP1A2,ANXA6,ATP6V1B2,ATP1A1,YWHAE,ATP6V0A1,RAB7A,FTH1,ATP1A3,ATP2B4,ATP2B2,NPTN,FTL,PRNP,ANK2,ATP1B2,CALM1,CA2
GO:0006873	intracellular monoatomic ion homeostasis	6.815365211858787e-8	6.815365211858787e-8	+1	CALM2,ATP6V1A,ATP1B1,SNCA,ATP2B1,ATP1A2,ANXA6,ATP6V1B2,ATP1A1,YWHAE,ATP6V0A1,RAB7A,FTH1,ATP1A3,ATP2B4,ATP2B2,NPTN,FTL,PRNP,ANK2,ATP1B2,CALM1,CA2
GO:0051129	negative regulation of cellular component organization	7.936538793548773e-8	7.936538793548773e-8	+1	HSPA1B,SNCA,SIRPA,TNR,MAPT,MAP2,RAB7A,GDI1,HSPA8,PFN1,HSPA5,YWHAH,GDI2,RAC1,ADD1,PRNP,CD47,STX1B,STMN1,DPYSL5,PARK7,PRRT2,GMFB,GSN,VAT1,PFN2,HSPA1A
GO:0043254	regulation of protein-containing complex assembly	8.119491125160698e-8	8.119491125160698e-8	+1	HSPA1B,SNCA,VCP,MAPT,MAPRE3,MAP2,HSPA8,PFN1,HSPA5,NAPA,RAC1,ADD1,SEPTIN8,STX1B,STMN1,FSCN1,PARK7,PRRT2,GSN,PFN2,HSPA1A
GO:0007268	chemical synaptic transmission	8.24719379804956e-8	8.24719379804956e-8	+1	MBP,PLP1,SYN2,SYT1,SNCA,RAB3A,SYP,SLC1A2,STX1A,MAPT,ATP1A2,SYN1,PPP3CA,YWHAG,SYNGR1,SNCB,SLC1A3,YWHAH,NAPA,NPTN,SNAP25,SNCG,STX1B,PRRT2,SEPTIN5
GO:0098916	anterograde trans-synaptic signaling	8.24719379804956e-8	8.24719379804956e-8	+1	MBP,PLP1,SYN2,SYT1,SNCA,RAB3A,SYP,SLC1A2,STX1A,MAPT,ATP1A2,SYN1,PPP3CA,YWHAG,SYNGR1,SNCB,SLC1A3,YWHAH,NAPA,NPTN,SNAP25,SNCG,STX1B,PRRT2,SEPTIN5
GO:0120039	plasma membrane bounded cell projection morphogenesis	8.308445606933322e-8	8.308445606933322e-8	+1	NCAM1,SYT1,RAB3A,NFASC,TNR,CNTN1,PACSIN1,MAPT,GAP43,GPM6A,MAP1B,MAP2,MAP6,GDI1,CNTNAP1,YWHAH,NPTN,RAC1,RAB10,DPYSL5,NRCAM,SH3GL2,EPB41L3,TUBB3
GO:0048858	cell projection morphogenesis	9.943264657004923e-8	9.943264657004923e-8	+1	NCAM1,SYT1,RAB3A,NFASC,TNR,CNTN1,PACSIN1,MAPT,GAP43,GPM6A,MAP1B,MAP2,MAP6,GDI1,CNTNAP1,YWHAH,NPTN,RAC1,RAB10,DPYSL5,NRCAM,SH3GL2,EPB41L3,TUBB3
GO:0099537	trans-synaptic signaling	1.0199378800575455e-7	1.0199378800575455e-7	+1	MBP,PLP1,SYN2,SYT1,SNCA,RAB3A,SYP,SLC1A2,STX1A,MAPT,ATP1A2,SYN1,PPP3CA,YWHAG,SYNGR1,SNCB,SLC1A3,YWHAH,NAPA,NPTN,SNAP25,SNCG,STX1B,PRRT2,SEPTIN5
GO:0140352	export from cell	1.0381158914783105e-7	1.0381158914783105e-7	+1	CALM2,ATP1B1,SYN2,SYT1,SNCA,RAB3A,RAB1A,ATP2B1,STX1A,ATP1A2,SYNGR3,SYN1,ATP1A1,YWHAE,RAB7A,ATP1A3,SYNGR1,NAPA,SNAP25,STX1B,RAB10,RALA,PARK7,PRRT2,ATP1B2,RAB11A,SEPTIN5,PPIA
GO:0048857	neural nucleus development	1.1924255787392033e-7	1.1924255787392033e-7	+1	MBP,PLP1,CALM2,BASP1,SYNGR3,YWHAE,HSPA5,YWHAH,NDRG2,CALM1
GO:0032990	cell part morphogenesis	1.4792994284500674e-7	1.4792994284500674e-7	+1	NCAM1,SYT1,RAB3A,NFASC,TNR,CNTN1,PACSIN1,MAPT,GAP43,GPM6A,MAP1B,MAP2,MAP6,GDI1,CNTNAP1,YWHAH,NPTN,RAC1,RAB10,DPYSL5,NRCAM,SH3GL2,EPB41L3,TUBB3
GO:0055082	intracellular chemical homeostasis	1.8998062657884363e-7	1.8998062657884363e-7	+1	CALM2,ATP6V1A,ATP1B1,SNCA,ATP2B1,ATP1A2,ANXA6,ATP6V1B2,ATP1A1,YWHAE,ATP6V0A1,RAB7A,FTH1,ATP1A3,ATP2B4,ATP2B2,NPTN,FTL,PRNP,ANK2,GSTP1,ATP1B2,CALM1,CA2,AQP1
GO:0061337	cardiac conduction	2.387805693763814e-7	2.387805693763814e-7	+1	CALM2,ATP1B1,ATP2B1,ATP1A2,ATP1A1,YWHAE,ATP1A3,ATP2B4,ATP2B2,ANK2,ATP1B2,CALM1
GO:0006836	neurotransmitter transport	2.924216458416774e-7	2.924216458416774e-7	+1	SYN2,SYT1,SNCA,RAB3A,SLC1A2,STX1A,ATP1A2,SYN1,SLC1A3,NAPA,SNAP25,STX1B,PRRT2,SEPTIN5
GO:0048856	anatomical structure development	3.392247758464793e-7	3.392247758464793e-7	+1	NCAM1,MBP,PLP1,PTPRZ1,CALM2,PHGDH,SYT1,HSPA1B,A0A804F6T5,SNCA,RAB3A,VCAN,NFASC,TNR,HAPLN2,GLUL,CNTN1,PACSIN1,ATP2B1,IGSF8,MAPT,ATP1A2,BASP1,SYNGR3,ANXA6,GAP43,GPM6A,MAP1B,MAP2,YWHAE,MAP6,MARCKS,SPTBN1,PPP3CA,YWHAG,YWHAZ,GDI1,ALDOA,TUBB,ACTC1,BCAN,ATP2B4,CNTNAP1,HSPA5,NME2,ATP2B2,YWHAH,NPTN,NDRG2,RAC1,ADD1,SLC9A3R1,STX1B,RAB10,RAB6B,STMN1,MSN,RALA,ANK2,DPYSL5,GSTP1,ATP1B2,ACTN1,CALM1,RAB11A,CADM2,…
GO:0055080	monoatomic cation homeostasis	4.0730813780509934e-7	4.0730813780509934e-7	+1	CALM2,ATP6V1A,ATP1B1,SNCA,ATP2B1,ATP1A2,ANXA6,ATP6V1B2,ATP1A1,YWHAE,ATP6V0A1,RAB7A,FTH1,ATP1A3,ATP2B4,ATP2B2,NPTN,FTL,PRNP,ANK2,ATP1B2,CALM1,CA2
GO:0048699	generation of neurons	4.0784232917949963e-7	4.0784232917949963e-7	+1	NCAM1,PLP1,SYT1,RAB3A,NFASC,TNR,CNTN1,PACSIN1,MAPT,GAP43,GPM6A,MAP1B,MAP2,MAP6,YWHAG,GDI1,CNTNAP1,ATP2B2,YWHAH,NPTN,RAC1,STX1B,RAB10,RAB6B,STMN1,DPYSL5,ATP1B2,RAB11A,NRCAM,SH3GL2,TNC,EPB41L3,TUBB2A,TUBB3
GO:0051649	establishment of localization in cell	4.511122466807224e-7	4.511122466807224e-7	+1	ATP1B1,SYN2,SYT1,SNCA,RAB3A,VCP,RAB1A,PACSIN1,STX1A,MAPT,ATP1A2,SYN1,SNAP91,NPEPPS,MAP2,YWHAE,AP2A1,MAP6,RAB7A,YWHAZ,GDI1,HSPA8,TUBB,SNCB,HSPA5,YWHAH,NAPA,SNAP25,SEPTIN8,SLC9A3R1,PRNP,SNCG,STX1B,RAB10,AP2B1,RAB6B,MSN,RAB5C,DCTN2,RAB2A,CLTC,PARK7,PRRT2,RAB11A,SEPTIN5,SH3GL2,HSPA1A
GO:0016079	synaptic vesicle exocytosis	4.713966153654114e-7	4.713966153654114e-7	+1	SYT1,SNCA,RAB3A,STX1A,SYN1,NAPA,SNAP25,STX1B,PRRT2,SEPTIN5
GO:0030182	neuron differentiation	4.786092079817788e-7	4.786092079817788e-7	+1	NCAM1,PLP1,SYT1,RAB3A,NFASC,TNR,CNTN1,PACSIN1,MAPT,GAP43,GPM6A,MAP1B,MAP2,MAP6,YWHAG,GDI1,CNTNAP1,ATP2B2,YWHAH,NPTN,RAC1,STX1B,RAB10,RAB6B,STMN1,DPYSL5,ATP1B2,RAB11A,NRCAM,SH3GL2,TNC,EPB41L3,TUBB3
GO:0050801	monoatomic ion homeostasis	5.502941469955731e-7	5.502941469955731e-7	+1	CALM2,ATP6V1A,ATP1B1,SNCA,ATP2B1,ATP1A2,ANXA6,ATP6V1B2,ATP1A1,YWHAE,ATP6V0A1,RAB7A,FTH1,ATP1A3,ATP2B4,ATP2B2,NPTN,FTL,PRNP,ANK2,ATP1B2,CALM1,CA2
GO:0044087	regulation of cellular component biogenesis	6.737254897373733e-7	6.737254897373733e-7	+1	HSPA1B,SNCA,VCP,MAPT,GAP43,GPM6A,MAPRE3,MAP2,RAB7A,HSPA8,PFN1,HSPA5,GDI2,NAPA,RAC1,ADD1,SEPTIN8,CD47,STX1B,STMN1,MSN,RALA,PALM,FSCN1,PARK7,PRRT2,GSN,PFN2,HSPA1A,SEPTIN7
GO:0022008	neurogenesis	7.225674756398868e-7	7.225674756398868e-7	+1	NCAM1,PLP1,PTPRZ1,SYT1,RAB3A,VCAN,NFASC,TNR,CNTN1,PACSIN1,MAPT,GAP43,GPM6A,MAP1B,MAP2,MAP6,YWHAG,GDI1,CNTNAP1,ATP2B2,YWHAH,NPTN,RAC1,STX1B,RAB10,RAB6B,STMN1,DPYSL5,ATP1B2,RAB11A,NRCAM,SH3GL2,TNC,EPB41L3,TUBB2A,TUBB3
GO:0036465	synaptic vesicle recycling	8.016275829244758e-7	8.016275829244758e-7	+1	SYT1,SNCA,RAB3A,PACSIN1,STX1A,SNAP91,SNCB,SNCG,AP2B1,SH3GL2
GO:0032989	cellular component morphogenesis	8.041447592810315e-7	8.041447592810315e-7	+1	NCAM1,SYT1,RAB3A,NFASC,TNR,CNTN1,PACSIN1,MAPT,GAP43,GPM6A,MAP1B,MAP2,MAP6,GDI1,ACTC1,CNTNAP1,YWHAH,NPTN,RAC1,RAB10,DPYSL5,NRCAM,SH3GL2,EPB41L3,TUBB3
GO:0048499	synaptic vesicle membrane organization	8.099635634974882e-7	8.099635634974882e-7	+1	RAB3A,SYP,STX1A,SYNGR1,SNAP25,STX1B,PRRT2
GO:0061564	axon development	0.0000017373993800595087	0.0000017373993800595087	+1	NCAM1,PLP1,RAB3A,NFASC,TNR,CNTN1,MAPT,GAP43,MAP1B,MAP2,MAP6,GDI1,NPTN,RAC1,RAB10,DPYSL5,NRCAM,TNC,TUBB3
GO:0007010	cytoskeleton organization	0.000002066089539942413	0.000002066089539942413	+1	TPM3,HSPA1B,SNCA,VCP,PACSIN1,MAPT,SPTAN1,MAPRE3,MAP1B,MAP2,MAP6,MARCKS,SPTBN1,ALDOA,TUBB,ACTC1,PFN1,CNTNAP1,TPM4,RAC1,ADD1,SPTBN2,CD47,STMN1,RALA,DCTN2,FSCN1,CLTC,ACTN1,RAB11A,GMFB,AQP1,GSN,PFN2,EPB41L3,HSPA1A,GAPDH,TUBB2A,TUBB3
GO:0032502	developmental process	0.0000028792629079787647	0.0000028792629079787647	+1	NCAM1,MBP,PLP1,PTPRZ1,CALM2,PHGDH,SYT1,HSPA1B,A0A804F6T5,SNCA,RAB3A,SYP,VCAN,NFASC,TNR,HAPLN2,GLUL,CNTN1,PACSIN1,ATP2B1,IGSF8,MAPT,ATP1A2,BASP1,SYNGR3,ANXA6,GAP43,GPM6A,MAP1B,MAP2,YWHAE,MAP6,MARCKS,SPTBN1,PPP3CA,YWHAG,YWHAZ,GDI1,ALDOA,TUBB,ACTC1,BCAN,ATP2B4,CNTNAP1,HSPA5,NME2,ATP2B2,YWHAH,TPM4,NPTN,NDRG2,RAC1,ADD1,SLC9A3R1,STX1B,RAB10,RAB6B,STMN1,MSN,RALA,ANK2,DPYSL5,CLTC,GSTP1,ATP1B2,ACTN1,CALM1…
GO:0120035	regulation of plasma membrane bounded cell projection organization	0.0000029199990572606463	0.0000029199990572606463	+1	TNR,PACSIN1,MAPT,GAP43,GPM6A,MAP2,MAP6,GDI1,PFN1,YWHAH,GDI2,NPTN,RAC1,PRNP,STX1B,RALA,PALM,DPYSL5,FSCN1,ATP1B2,PFN2,SEPTIN7
GO:0048488	synaptic vesicle endocytosis	0.0000029812927354560876	0.0000029812927354560876	+1	SYT1,SNCA,PACSIN1,STX1A,SNAP91,SNCB,SNCG,AP2B1,SH3GL2
GO:0140238	presynaptic endocytosis	0.0000029812927354560876	0.0000029812927354560876	+1	SYT1,SNCA,PACSIN1,STX1A,SNAP91,SNCB,SNCG,AP2B1,SH3GL2
GO:0030901	midbrain development	0.0000033407780677559087	0.0000033407780677559087	+1	MBP,PLP1,CALM2,BASP1,SYNGR3,YWHAE,HSPA5,YWHAH,NDRG2,CALM1
GO:0031344	regulation of cell projection organization	0.0000050921498267805045	0.0000050921498267805045	+1	TNR,PACSIN1,MAPT,GAP43,GPM6A,MAP2,MAP6,GDI1,PFN1,YWHAH,GDI2,NPTN,RAC1,PRNP,STX1B,RALA,PALM,DPYSL5,FSCN1,ATP1B2,PFN2,SEPTIN7
GO:0006096	glycolytic process	0.000005131321436122419	0.000005131321436122419	+1	A0A804F6T5,LDHA,GPI,TPI1,ALDOA,PGAM1,ALDOC,ENO2,GAPDH,ENO1
GO:0099643	signal release from synapse	0.000005917794069463144	0.000005917794069463144	+1	SYN2,SYT1,SNCA,RAB3A,STX1A,SYN1,NAPA,SNAP25,STX1B,PRRT2,SEPTIN5
GO:0007269	neurotransmitter secretion	0.000005917794069463144	0.000005917794069463144	+1	SYN2,SYT1,SNCA,RAB3A,STX1A,SYN1,NAPA,SNAP25,STX1B,PRRT2,SEPTIN5
GO:0010256	endomembrane system organization	0.000006301741784339097	0.000006301741784339097	+1	ATP6V1A,RAB3A,SYP,RAB1A,PACSIN1,STX1A,ANXA6,SPTBN1,ATP6V0A1,RAB7A,YWHAZ,SYNGR1,SNAP25,SLC9A3R1,STX1B,RAB10,RAB6B,ANK2,RAB2A,PRRT2,RAB11A,GSN,EPB41L3
GO:0006090	pyruvate metabolic process	0.000006625081593509156	0.000006625081593509156	+1	A0A804F6T5,LDHA,GPI,LDHB,TPI1,ALDOA,PGAM1,ALDOC,ENO2,GAPDH,ENO1
GO:0001505	regulation of neurotransmitter levels	0.0000072750822316383685	0.0000072750822316383685	+1	SYN2,SYT1,SNCA,RAB3A,STX1A,ATP1A2,SYN1,SLC1A3,NAPA,SNAP25,STX1B,PRRT2,SEPTIN5
GO:0086064	cell communication by electrical coupling involved in cardiac conduction	0.000007338143143015652	0.000007338143143015652	+1	CALM2,ATP1B1,ATP1A2,ATP1A1,ATP1A3,ATP1B2,CALM1
GO:0060047	heart contraction	0.000013222769216303605	0.000013222769216303605	+1	CALM2,ATP1B1,ATP2B1,ATP1A2,ATP1A1,YWHAE,ATP1A3,ACTC1,ATP2B4,ATP2B2,ANK2,ATP1B2,CALM1,GSN
GO:0060627	regulation of vesicle-mediated transport	0.000015484641811707766	0.000015484641811707766	+1	SYT1,SNCA,RAB3A,SIRPA,PACSIN1,STX1A,SYN1,SNAP91,RAB7A,RAC1,CD47,STX1B,RAB10,MSN,RALA,RAB5C,PRRT2,RAB11A,SEPTIN5,VTN
GO:0007409	axonogenesis	0.00002113867179360464	0.00002113867179360464	+1	NCAM1,RAB3A,NFASC,TNR,CNTN1,MAPT,GAP43,MAP1B,MAP2,MAP6,GDI1,NPTN,RAC1,RAB10,DPYSL5,NRCAM,TUBB3
GO:0003015	heart process	0.000021182224108765177	0.000021182224108765177	+1	CALM2,ATP1B1,ATP2B1,ATP1A2,ATP1A1,YWHAE,ATP1A3,ACTC1,ATP2B4,ATP2B2,ANK2,ATP1B2,CALM1,GSN
GO:0140029	exocytic process	0.00002173631438749987	0.00002173631438749987	+1	SNCA,RAB3A,STX1A,NAPA,SNAP25,STX1B,RAB10,PRRT2,SEPTIN5
GO:0045055	regulated exocytosis	0.000023331047295004993	0.000023331047295004993	+1	SYT1,SNCA,RAB3A,STX1A,SYNGR3,SYN1,SYNGR1,NAPA,SNAP25,STX1B,RAB10,PRRT2,SEPTIN5
GO:0006996	organelle organization	0.000023534542611513174	0.000023534542611513174	+1	ATP6V1A,TPM3,HSPA1B,SNCA,RAB3A,VCP,SYP,RAB1A,PACSIN1,STX1A,MAPT,SPTAN1,MAPRE3,SNAP91,MAP1B,NPEPPS,MAP2,MAP6,MARCKS,SPTBN1,ATP6V0A1,RAB7A,YWHAZ,ALDOA,TUBB,ACTC1,PFN1,CNTNAP1,GDI2,MAP1LC3A,TPM4,SNAP25,RAC1,ADD1,SEPTIN8,SLC9A3R1,SPTBN2,CD47,STX1B,RAB10,RAB6B,STMN1,MSN,RALA,DCTN2,RAB2A,FSCN1,CLTC,PARK7,PRRT2,ACTN1,RAB11A,GMFB,AQP1,GSN,VAT1,PFN2,EPB41L3,HSPA1A,SEPTIN7,PPIA,GAPDH,TUBB2A,TUBB3
GO:0051050	positive regulation of transport	0.00002655642158467389	0.00002655642158467389	+1	CALM2,ATP1B1,SYT1,SNCA,RAB3A,SIRPA,ATP2B1,STX1A,SYNGR3,NPEPPS,MAP2,YWHAE,PPP3CA,RAB7A,PRNP,CD47,STX1B,MSN,ANK2,ATP1B2,CALM1,CA2,AQP1,AHCYL1,VTN,PPIA
GO:0006887	exocytosis	0.000027933666450138404	0.000027933666450138404	+1	SYT1,SNCA,RAB3A,STX1A,SYNGR3,SYN1,RAB7A,SYNGR1,NAPA,SNAP25,STX1B,RAB10,RALA,PRRT2,RAB11A,SEPTIN5
GO:0010644	cell communication by electrical coupling	0.000029769227860175138	0.000029769227860175138	+1	CALM2,ATP1B1,ATP1A2,ATP1A1,ATP1A3,ATP1B2,CALM1
GO:1902903	regulation of supramolecular fiber organization	0.000039546517878430044	0.000039546517878430044	+1	HSPA1B,SNCA,MAPT,MAPRE3,MAP1B,MAP2,HSPA8,PFN1,RAC1,ADD1,CD47,STMN1,PARK7,GMFB,GSN,PFN2,HSPA1A
GO:0098771	inorganic ion homeostasis	0.00004522116571115156	0.00004522116571115156	+1	CALM2,ATP6V1A,ATP1B1,SNCA,ATP2B1,ATP1A2,ANXA6,ATP1A1,YWHAE,FTH1,ATP1A3,ATP2B4,ATP2B2,NPTN,FTL,PRNP,ANK2,ATP1B2,CALM1
GO:1902600	proton transmembrane transport	0.00005712001840241942	0.00005712001840241942	+1	ATP6V1A,ATP1B1,ATP1A2,ATP6V1B2,ATP6V1E1,ATP1A1,ATP6V0A1,ATP1A3,SLC9A3R1
GO:0031113	regulation of microtubule polymerization	0.00006514409686202494	0.00006514409686202494	+1	HSPA1B,SNCA,MAPT,MAPRE3,MAP2,RAC1,STMN1,HSPA1A
GO:0048878	chemical homeostasis	0.00006633471319504472	0.00006633471319504472	+1	CALM2,ATP6V1A,ATP1B1,SNCA,ATP2B1,ATP1A2,ANXA6,ATP6V1B2,ATP1A1,YWHAE,ATP6V0A1,RAB7A,FTH1,ATP1A3,ATP2B4,ATP2B2,NPTN,FTL,PRNP,ANK2,PARK7,GSTP1,ATP1B2,CALM1,CA2,AQP1
GO:0006811	monoatomic ion transport	0.00008718116650075852	0.00008718116650075852	+1	CALM2,ATP6V1A,ATP1B1,SNCA,SLC1A2,ATP2B1,ATP1A2,ANXA6,ATP6V1B2,ATP6V1E1,ATP1A1,YWHAE,PPP3CA,ATP6V0A1,FTH1,ATP1A3,ATP2B4,ATP2B2,SLC1A3,YWHAH,SLC9A3R1,PRNP,ANK2,CLTC,ATP1B2,CALM1,CA2,AQP1,AHCYL1
GO:0000904	cell morphogenesis involved in differentiation	0.00008782375870195207	0.00008782375870195207	+1	NCAM1,RAB3A,NFASC,TNR,CNTN1,MAPT,GAP43,MAP1B,MAP2,MAP6,GDI1,YWHAH,NPTN,RAC1,RAB10,DPYSL5,ACTN1,NRCAM,TUBB3
GO:0006812	monoatomic cation transport	0.00010139893457583021	0.00010139893457583021	+1	CALM2,ATP6V1A,ATP1B1,SNCA,ATP2B1,ATP1A2,ATP6V1B2,ATP6V1E1,ATP1A1,YWHAE,PPP3CA,ATP6V0A1,FTH1,ATP1A3,ATP2B4,ATP2B2,SLC1A3,YWHAH,SLC9A3R1,PRNP,ANK2,CLTC,ATP1B2,CALM1,AQP1,AHCYL1
GO:0006897	endocytosis	0.00010370736468816422	0.00010370736468816422	+1	SYT1,SNCA,SYP,SIRPA,RAB1A,PACSIN1,STX1A,SNAP91,AP2A1,RAB7A,SNCB,RAC1,SNCG,CD47,STX1B,AP2B1,RALA,RAB5C,CLTC,SH3GL2,GSN,CLTA,VTN
GO:0006936	muscle contraction	0.0001195976885917244	0.0001195976885917244	+1	CALM2,ATP1B1,TPM3,ATP2B1,ATP1A2,ANXA6,ATP1A1,GNAO1,ALDOA,ATP2B4,TPM4,ANK2,CALM1,GSN,ENO1
GO:0032271	regulation of protein polymerization	0.00011995665149008107	0.00011995665149008107	+1	HSPA1B,SNCA,MAPT,MAPRE3,MAP2,PFN1,RAC1,ADD1,STMN1,GSN,PFN2,HSPA1A
GO:0042221	response to chemical	0.00012862952335530167	0.00012862952335530167	+1	NCAM1,CALM2,ATP6V1A,GNB1,SYT1,HSPA1B,A0A804F6T5,SNCA,VCP,SIRPA,NFASC,TNR,CNTN1,ATP2B1,MAPT,ATP1A2,GAP43,ATP1A1,NPEPPS,PPP3CA,GNAO1,ATP1A3,HSPA8,ATP2B4,HSPA5,YWHAH,NPTN,RAC1,ADD1,PRNP,PRDX6,CD47,RAB10,MSN,RALA,PALM,DPYSL5,PARK7,GSTP1,GOT1,CALM1,DDAH1,CA2,NRCAM,LANCL1,AKR1B1,AQP1,AHCYL1,HSPA1A,PPIA,PRDX2,GAPDH,ENO1,PRDX1,TUBB3
GO:0048667	cell morphogenesis involved in neuron differentiation	0.00013121621409151546	0.00013121621409151546	+1	NCAM1,RAB3A,NFASC,TNR,CNTN1,MAPT,GAP43,MAP1B,MAP2,MAP6,GDI1,YWHAH,NPTN,RAC1,RAB10,DPYSL5,NRCAM,TUBB3
GO:0097435	supramolecular fiber organization	0.00013424827309945506	0.00013424827309945506	+1	TPM3,HSPA1B,SNCA,MAPT,MAPRE3,MAP1B,MAP2,MARCKS,ALDOA,HSPA8,ACTC1,PFN1,TPM4,RAC1,ADD1,CD47,STMN1,FSCN1,PARK7,ACTN1,RAB11A,GMFB,GSN,PFN2,HSPA1A
GO:0042592	homeostatic process	0.00016373074097326913	0.00016373074097326913	+1	MBP,CALM2,ATP6V1A,ATP1B1,HSPA1B,SNCA,ATP2B1,ATP1A2,ANXA6,ATP6V1B2,ATP1A1,YWHAE,ATP6V0A1,RAB7A,FTH1,ATP1A3,ALDOA,ATP2B4,ATP2B2,NPTN,FTL,PRNP,PRDX6,ANK2,PARK7,GSTP1,ATP1B2,CALM1,CA2,SH3GL2,AQP1,HSPA1A,PRDX2,PRDX1
GO:0007420	brain development	0.00016584078742766354	0.00016584078742766354	+1	MBP,PLP1,CALM2,PHGDH,NFASC,CNTN1,ATP1A2,BASP1,SYNGR3,YWHAE,HSPA5,YWHAH,NDRG2,ATP1B2,CALM1,CADM2,NRCAM,AQP1
GO:0010959	regulation of metal ion transport	0.00016894179086827913	0.00016894179086827913	+1	CALM2,ATP1B1,SNCA,ATP2B1,ATP1A2,ATP1A1,YWHAE,PPP3CA,ATP2B4,YWHAH,SLC9A3R1,PRNP,ANK2,ATP1B2,CALM1,AHCYL1
GO:0008016	regulation of heart contraction	0.00020819430204700487	0.00020819430204700487	+1	CALM2,ATP1B1,ATP2B1,ATP1A2,ATP1A1,YWHAE,ATP1A3,ATP2B4,ATP2B2,ANK2,ATP1B2,CALM1
GO:0098662	inorganic cation transmembrane transport	0.00020919193708953754	0.00020919193708953754	+1	CALM2,ATP6V1A,ATP1B1,SNCA,ATP2B1,ATP1A2,ATP6V1B2,ATP6V1E1,ATP1A1,YWHAE,PPP3CA,ATP6V0A1,ATP1A3,ATP2B4,SLC1A3,YWHAH,SLC9A3R1,PRNP,ANK2,ATP1B2,CALM1,AQP1
GO:0086065	cell communication involved in cardiac conduction	0.00021698448190041848	0.00021698448190041848	+1	CALM2,ATP1B1,ATP1A2,ATP1A1,ATP1A3,ANK2,ATP1B2,CALM1
GO:0031110	regulation of microtubule polymerization or depolymerization	0.0002367903362909694	0.0002367903362909694	+1	HSPA1B,SNCA,MAPT,MAPRE3,MAP1B,MAP2,RAC1,STMN1,HSPA1A
GO:0061024	membrane organization	0.00025147798172534463	0.00025147798172534463	+1	ATP1B1,SNCA,RAB3A,SYP,RAB1A,PACSIN1,STX1A,ANXA6,SNAP91,SPTBN1,RAB7A,HSPA8,SYNGR1,NAPA,SNAP25,RAC1,SEPTIN8,SLC9A3R1,STX1B,ANK2,PRRT2,NRCAM,GSN,EPB41L3,HSPA1A
GO:0009653	anatomical structure morphogenesis	0.0002556627495897202	0.0002556627495897202	+1	NCAM1,MBP,SYT1,A0A804F6T5,RAB3A,NFASC,TNR,GLUL,CNTN1,PACSIN1,MAPT,BASP1,ANXA6,GAP43,GPM6A,MAP1B,MAP2,MAP6,SPTBN1,PPP3CA,GDI1,ALDOA,ACTC1,ATP2B4,CNTNAP1,YWHAH,NPTN,RAC1,SLC9A3R1,RAB10,MSN,RALA,DPYSL5,ACTN1,NRCAM,SH3GL2,AQP1,VAT1,TNC,VTN,EPB41L3,SEPTIN7,TUBB3
GO:0003013	circulatory system process	0.00026159251975847215	0.00026159251975847215	+1	CALM2,ATP1B1,SLC1A2,ATP2B1,ATP1A2,ATP1A1,YWHAE,ATP1A3,ACTC1,ATP2B4,ATP2B2,SLC1A3,SLC9A3R1,ANK2,ATP1B2,CALM1,DDAH1,SH3GL2,GSN
GO:0070507	regulation of microtubule cytoskeleton organization	0.00027730282401750565	0.00027730282401750565	+1	HSPA1B,SNCA,MAPT,MAPRE3,MAP1B,MAP2,MAP6,RAC1,STMN1,CLTC,HSPA1A
GO:0046903	secretion	0.00029209107751795464	0.00029209107751795464	+1	SYN2,SYT1,SNCA,RAB3A,RAB1A,STX1A,SYNGR3,SYN1,PPP3CA,RAB7A,SYNGR1,NAPA,SNAP25,SLC9A3R1,STX1B,RAB10,RALA,PARK7,PRRT2,RAB11A,SEPTIN5,AQP1,PPIA
GO:0022406	membrane docking	0.0002931695025386844	0.0002931695025386844	+1	RAB3A,STX1A,RAB7A,SNAP25,STX1B,RAB10,MSN,CALM1,AHCYL1
GO:0140115	export across plasma membrane	0.0003247965485016565	0.0003247965485016565	+1	CALM2,ATP1B1,ATP2B1,ATP1A2,ATP1A1,YWHAE,ATP1A3,ATP1B2
GO:0060322	head development	0.0003260545402847847	0.0003260545402847847	+1	MBP,PLP1,CALM2,PHGDH,NFASC,CNTN1,ATP1A2,BASP1,SYNGR3,YWHAE,HSPA5,YWHAH,NDRG2,ATP1B2,CALM1,CADM2,NRCAM,AQP1
GO:0099500	vesicle fusion to plasma membrane	0.0003381150519183037	0.0003381150519183037	+1	RAB3A,STX1A,SNAP25,STX1B,PRRT2
GO:0031629	synaptic vesicle fusion to presynaptic active zone membrane	0.0003381150519183037	0.0003381150519183037	+1	RAB3A,STX1A,SNAP25,STX1B,PRRT2
GO:0030007	intracellular potassium ion homeostasis	0.0003381150519183037	0.0003381150519183037	+1	ATP1B1,ATP1A2,ATP1A1,ATP1A3,ATP1B2
GO:0010035	response to inorganic substance	0.0003691070780808156	0.0003691070780808156	+1	CALM2,SYT1,SNCA,VCP,SIRPA,MAPT,PPP3CA,ATP2B4,ADD1,PRNP,PARK7,CALM1,AQP1,AHCYL1,PRDX2,PRDX1
GO:0006979	response to oxidative stress	0.0004540051416519128	0.0004540051416519128	+1	HSPA1B,SNCA,SIRPA,MAPT,PRNP,PRDX6,PARK7,GSTP1,LANCL1,AQP1,NDUFA12,HSPA1A,PPIA,PRDX2,PRDX1
GO:0043269	regulation of monoatomic ion transport	0.0004759232253091183	0.0004759232253091183	+1	CALM2,ATP1B1,SNCA,ATP2B1,ATP1A2,ATP1A1,YWHAE,PPP3CA,ATP2B4,YWHAH,SLC9A3R1,PRNP,ANK2,ATP1B2,CALM1,CA2,AHCYL1
GO:0032409	regulation of transporter activity	0.0005024201684020221	0.0005024201684020221	+1	CALM2,ATP1B1,SNCA,ATP1A2,SYNGR3,YWHAE,PPP3CA,YWHAH,SLC9A3R1,PRNP,ANK2,ATP1B2,CALM1,AHCYL1
GO:0036376	sodium ion export across plasma membrane	0.0005029840480477364	0.0005029840480477364	+1	ATP1B1,ATP1A2,ATP1A1,ATP1A3,ATP1B2
GO:0031333	negative regulation of protein-containing complex assembly	0.0005306803773094501	0.0005306803773094501	+1	SNCA,MAP2,PFN1,HSPA5,ADD1,STMN1,PARK7,PRRT2,GSN,PFN2
GO:0050804	modulation of chemical synaptic transmission	0.0007362485304435259	0.0007362485304435259	+1	SYT1,RAB3A,SYP,MAPT,ATP1A2,SYN1,PPP3CA,YWHAG,SYNGR1,YWHAH,NPTN,STX1B,PRRT2,SEPTIN5
GO:0099177	regulation of trans-synaptic signaling	0.0007714857214064851	0.0007714857214064851	+1	SYT1,RAB3A,SYP,MAPT,ATP1A2,SYN1,PPP3CA,YWHAG,SYNGR1,YWHAH,NPTN,STX1B,PRRT2,SEPTIN5
GO:0002028	regulation of sodium ion transport	0.0008604151916165332	0.0008604151916165332	+1	ATP1B1,ATP1A2,ATP1A1,ATP2B4,YWHAH,SLC9A3R1,ATP1B2,AHCYL1
GO:1903522	regulation of blood circulation	0.0009157489851819557	0.0009157489851819557	+1	CALM2,ATP1B1,ATP2B1,ATP1A2,ATP1A1,YWHAE,ATP1A3,ATP2B4,ATP2B2,ANK2,ATP1B2,CALM1
GO:0016052	carbohydrate catabolic process	0.000917885078400663	0.000917885078400663	+1	A0A804F6T5,LDHA,GPI,TPI1,ALDOA,PGAM1,ALDOC,ENO2,GAPDH,ENO1
GO:0098660	inorganic ion transmembrane transport	0.0009295882947368177	0.0009295882947368177	+1	CALM2,ATP6V1A,ATP1B1,SNCA,ATP2B1,ATP1A2,ATP6V1B2,ATP6V1E1,ATP1A1,YWHAE,PPP3CA,ATP6V0A1,ATP1A3,ATP2B4,SLC1A3,YWHAH,SLC9A3R1,PRNP,ANK2,ATP1B2,CALM1,AQP1
GO:0098655	monoatomic cation transmembrane transport	0.0009428468589127535	0.0009428468589127535	+1	CALM2,ATP6V1A,ATP1B1,SNCA,ATP2B1,ATP1A2,ATP6V1B2,ATP6V1E1,ATP1A1,YWHAE,PPP3CA,ATP6V0A1,ATP1A3,ATP2B4,SLC1A3,YWHAH,SLC9A3R1,PRNP,ANK2,ATP1B2,CALM1
GO:0003012	muscle system process	0.0009462757633585697	0.0009462757633585697	+1	CALM2,ATP1B1,TPM3,ATP2B1,ATP1A2,ANXA6,ATP1A1,GNAO1,ALDOA,ATP2B4,TPM4,ANK2,CALM1,GSN,ENO1
GO:0008104	protein localization	0.0009649595160479454	0.0009649595160479454	+1	YWHAB,ATP1B1,RAB3A,VCP,GLUL,RAB1A,PACSIN1,STX1A,MAPT,MAPRE3,NPEPPS,MAP2,YWHAE,AP2A1,SPTBN1,RAB7A,GDI1,HSPA8,ATP2B4,CNTNAP1,HSPA5,YWHAH,GDI2,NAPA,SNAP25,SEPTIN8,SLC9A3R1,PRNP,STX1B,RAB10,RAB6B,MSN,RALA,RAB5C,ANK2,DCTN2,CLTC,PARK7,RAB11A,GSN,EPB41L3,PPIA
GO:0048468	cell development	0.0010353738854512046	0.0010353738854512046	+1	NCAM1,PLP1,PTPRZ1,SYT1,HSPA1B,RAB3A,NFASC,TNR,CNTN1,PACSIN1,MAPT,ANXA6,GAP43,GPM6A,MAP1B,MAP2,MAP6,PPP3CA,GDI1,ACTC1,CNTNAP1,YWHAH,NPTN,RAC1,ADD1,STX1B,RAB10,RAB6B,STMN1,MSN,ANK2,DPYSL5,ATP1B2,ACTN1,RAB11A,NRCAM,SH3GL2,TNC,EPB41L3,HSPA1A,TUBB3
GO:0070727	cellular macromolecule localization	0.0010517662724205067	0.0010517662724205067	+1	YWHAB,ATP1B1,RAB3A,VCP,GLUL,RAB1A,PACSIN1,STX1A,MAPT,MAPRE3,NPEPPS,MAP2,YWHAE,AP2A1,SPTBN1,RAB7A,GDI1,HSPA8,ATP2B4,CNTNAP1,HSPA5,YWHAH,GDI2,NAPA,SNAP25,SEPTIN8,SLC9A3R1,PRNP,STX1B,RAB10,RAB6B,MSN,RALA,RAB5C,ANK2,DCTN2,CLTC,PARK7,RAB11A,GSN,EPB41L3,PPIA
GO:0044057	regulation of system process	0.0011015566374303811	0.0011015566374303811	+1	CALM2,ATP1B1,ATP2B1,ATP1A2,ANXA6,ATP1A1,YWHAE,PPP3CA,ATP1A3,ATP2B4,ATP2B2,STX1B,ANK2,ATP1B2,CALM1,AQP1,ENO1
GO:0034220	monoatomic ion transmembrane transport	0.0014283357155814125	0.0014283357155814125	+1	CALM2,ATP6V1A,ATP1B1,SNCA,ATP2B1,ATP1A2,ANXA6,ATP6V1B2,ATP6V1E1,ATP1A1,YWHAE,PPP3CA,ATP6V0A1,ATP1A3,ATP2B4,ATP2B2,SLC1A3,YWHAH,SLC9A3R1,PRNP,ANK2,ATP1B2,CALM1
GO:0022898	regulation of transmembrane transporter activity	0.0015568508565480773	0.0015568508565480773	+1	CALM2,ATP1B1,SNCA,ATP1A2,YWHAE,PPP3CA,YWHAH,SLC9A3R1,PRNP,ANK2,ATP1B2,CALM1,AHCYL1
GO:0051493	regulation of cytoskeleton organization	0.0017176266507413262	0.0017176266507413262	+1	HSPA1B,SNCA,MAPT,MAPRE3,MAP1B,MAP2,MAP6,PFN1,RAC1,ADD1,CD47,STMN1,FSCN1,CLTC,GMFB,GSN,PFN2,HSPA1A
GO:1903416	response to glycoside	0.0018133455446714955	0.0018133455446714955	+1	ATP1A2,ATP1A1,ATP1A3
GO:0008015	blood circulation	0.001816866190056863	0.001816866190056863	+1	CALM2,ATP1B1,ATP2B1,ATP1A2,ATP1A1,YWHAE,ATP1A3,ACTC1,ATP2B4,ATP2B2,ANK2,ATP1B2,CALM1,DDAH1,SH3GL2,GSN
GO:0006883	intracellular sodium ion homeostasis	0.0018841028027568939	0.0018841028027568939	+1	ATP1B1,ATP1A2,ATP1A1,ATP1A3,ATP1B2
GO:0071705	nitrogen compound transport	0.002013807997633277	0.002013807997633277	+1	ATP1B1,SYT1,SNCA,RAB3A,VCP,SLC1A2,RAB1A,STX1A,ATP1A2,NPEPPS,YWHAE,AP2A1,SPTBN1,RAB7A,GDI1,HSPA8,HSPA5,SLC1A3,YWHAH,NAPA,SNAP25,SEPTIN8,SLC9A3R1,PRNP,CD47,STX1B,RAB10,RAB6B,RAB5C,CLTC,PARK7,RAB11A,CA2,AQP1,PPIA
GO:0030029	actin filament-based process	0.0022013535002893144	0.0022013535002893144	+1	TPM3,SPTAN1,ATP1A1,MARCKS,SPTBN1,ALDOA,ACTC1,PFN1,TPM4,RAC1,ADD1,SPTBN2,CD47,STMN1,RALA,ANK2,FSCN1,ACTN1,GMFB,AQP1,GSN,PFN2,EPB41L3
GO:0046785	microtubule polymerization	0.0022317189658627038	0.0022317189658627038	+1	HSPA1B,SNCA,MAPT,MAPRE3,MAP2,RAC1,STMN1,HSPA1A
GO:0051239	regulation of multicellular organismal process	0.0023521233972854444	0.0023521233972854444	+1	MBP,PTPRZ1,CALM2,ATP1B1,HSPA1B,A0A804F6T5,SIRPA,GLUL,RAB1A,ATP2B1,MAPT,ATP1A2,BASP1,ANXA6,ATP1A1,GPI,MAP2,YWHAE,MAP6,SPTBN1,PPP3CA,ATP1A3,GDI1,ATP2B4,PFN1,NME2,ATP2B2,YWHAH,NPTN,RAC1,ADD1,PRNP,CD47,STX1B,ANK2,DPYSL5,PARK7,GSTP1,ATP1B2,CALM1,RAB11A,AQP1,VTN,PFN2,HSPA1A,SEPTIN7,GAPDH,ENO1
GO:0005975	carbohydrate metabolic process	0.00250110342055652	0.00250110342055652	+1	A0A804F6T5,SNCA,MDH1,LDHA,GPI,AP2A1,TPI1,ALDOA,PGAM1,CLTC,GOT1,ALDOC,AKR1B1,ENO2,GAPDH,ENO1
GO:0007267	cell-cell signaling	0.0030461838437430273	0.0030461838437430273	+1	MBP,PLP1,SYN2,GNB1,SYT1,SNCA,RAB3A,VCP,SYP,SLC1A2,RAB1A,STX1A,MAPT,ATP1A2,SYN1,PPP3CA,YWHAG,SYNGR1,SNCB,SLC1A3,YWHAH,NAPA,NPTN,SNAP25,RAC1,SLC9A3R1,SNCG,STX1B,ANK2,PARK7,PRRT2,SEPTIN5
GO:0032940	secretion by cell	0.003241686021458278	0.003241686021458278	+1	SYN2,SYT1,SNCA,RAB3A,RAB1A,STX1A,SYNGR3,SYN1,RAB7A,SYNGR1,NAPA,SNAP25,STX1B,RAB10,RALA,PARK7,PRRT2,RAB11A,SEPTIN5,PPIA
GO:0030001	metal ion transport	0.003436020397923011	0.003436020397923011	+1	CALM2,ATP1B1,SNCA,ATP2B1,ATP1A2,ATP1A1,YWHAE,PPP3CA,FTH1,ATP1A3,ATP2B4,ATP2B2,SLC1A3,YWHAH,SLC9A3R1,PRNP,ANK2,CLTC,ATP1B2,CALM1,AQP1,AHCYL1
GO:0098739	import across plasma membrane	0.0035919707771534617	0.0035919707771534617	+1	ATP1B1,SLC1A2,ATP1A2,ATP1A1,PPP3CA,ATP1A3,ATP2B4,SLC1A3,SLC9A3R1,PRNP,ATP1B2
GO:1901700	response to oxygen-containing compound	0.0036692205265191017	0.0036692205265191017	+1	CALM2,GNB1,SYT1,A0A804F6T5,SNCA,VCP,SIRPA,ATP2B1,MAPT,ATP1A2,ATP1A1,PPP3CA,GNAO1,ATP1A3,ATP2B4,ADD1,PRNP,RAB10,MSN,PALM,PARK7,GSTP1,GOT1,CALM1,CA2,AQP1,AHCYL1,PRDX2,PRDX1
GO:0032272	negative regulation of protein polymerization	0.0038886852970373095	0.0038886852970373095	+1	SNCA,MAP2,PFN1,ADD1,STMN1,GSN,PFN2
GO:0031647	regulation of protein stability	0.003929563505986842	0.003929563505986842	+1	ATP1B1,HSPA1B,SNCA,HSPA8,PFN1,SEPTIN8,PRNP,ANK2,PARK7,ATP1B2,GSN,PFN2,HSPA1A,GAPDH
GO:0051640	organelle localization	0.004012232479022948	0.004012232479022948	+1	RAB3A,RAB1A,STX1A,MAPT,SNAP91,MAP2,MAP6,RAB7A,YWHAZ,SNAP25,SLC9A3R1,STX1B,RAB10,DCTN2,CALM1,RAB11A,SEPTIN5,AHCYL1
GO:0051668	localization within membrane	0.004103092153192173	0.004103092153192173	+1	ATP1B1,RAB3A,PACSIN1,SPTBN1,RAB7A,GDI1,ATP2B4,HSPA5,RAC1,SLC9A3R1,PRNP,STX1B,RAB10,RAB6B,RALA,ANK2,CLTC,RAB11A,GSN,EPB41L3
GO:0010882	regulation of cardiac muscle contraction by calcium ion signaling	0.004162212188805694	0.004162212188805694	+1	CALM2,ATP1B1,ATP1A2,ANK2,CALM1
GO:0070887	cellular response to chemical stimulus	0.004307421660124289	0.004307421660124289	+1	ATP6V1A,GNB1,SYT1,HSPA1B,A0A804F6T5,SNCA,VCP,SIRPA,ATP2B1,MAPT,ATP1A2,ATP1A1,NPEPPS,GNAO1,ATP1A3,HSPA8,ATP2B4,HSPA5,YWHAH,RAC1,ADD1,PRNP,PRDX6,CD47,RAB10,MSN,PALM,PARK7,GSTP1,GOT1,DDAH1,CA2,LANCL1,AKR1B1,AQP1,AHCYL1,HSPA1A,PPIA,PRDX2,GAPDH,ENO1,PRDX1
GO:0003008	system process	0.004322359914441926	0.004322359914441926	+1	PTPRZ1,CALM2,ATP1B1,TPM3,SLC1A2,ATP2B1,MAPT,ATP1A2,ANXA6,ATP1A1,YWHAE,PPP3CA,GNAO1,ATP1A3,ALDOA,ACTC1,ATP2B4,CNTNAP1,ATP2B2,SLC1A3,TPM4,SLC9A3R1,PRNP,STX1B,ANK2,PRRT2,ATP1B2,CALM1,DDAH1,SH3GL2,AQP1,GSN,ENO1
GO:1904062	regulation of monoatomic cation transmembrane transport	0.004412357037007911	0.004412357037007911	+1	CALM2,ATP1B1,SNCA,ATP1A2,YWHAE,PPP3CA,ATP2B4,YWHAH,SLC9A3R1,PRNP,ANK2,ATP1B2,CALM1
GO:0051651	maintenance of location in cell	0.004466155038394623	0.004466155038394623	+1	CALM2,SNCA,ATP1A2,ANXA6,FTH1,HSPA5,FTL,ANK2,PARK7,CALM1,GSN
GO:0030036	actin cytoskeleton organization	0.004511043099304953	0.004511043099304953	+1	TPM3,SPTAN1,MARCKS,SPTBN1,ALDOA,ACTC1,PFN1,TPM4,RAC1,ADD1,SPTBN2,CD47,STMN1,RALA,FSCN1,ACTN1,GMFB,AQP1,GSN,PFN2,EPB41L3
GO:0031109	microtubule polymerization or depolymerization	0.004744461153517545	0.004744461153517545	+1	HSPA1B,SNCA,MAPT,MAPRE3,MAP1B,MAP2,RAC1,STMN1,HSPA1A
GO:0031400	negative regulation of protein modification process	0.005421982103645498	0.005421982103645498	+1	YWHAB,CALM2,HSPA1B,SNCA,SIRPA,MAPT,YWHAE,YWHAG,ATP2B4,PRNP,PARK7,GSTP1,CALM1,SH3GL2,HSPA1A,PPIA
GO:0046034	ATP metabolic process	0.005475864543106951	0.005475864543106951	+1	ATP1B1,HSPA1B,VCP,ATP1A2,ALDOA,HSPA8,NDUFA12,HSPA1A,ENO1
GO:0010639	negative regulation of organelle organization	0.005778986571782705	0.005778986571782705	+1	SNCA,MAPT,MAP2,RAB7A,PFN1,GDI2,ADD1,STMN1,PRRT2,GMFB,GSN,VAT1,PFN2,HSPA1A
GO:0098657	import into cell	0.005789793206554322	0.005789793206554322	+1	ATP1B1,SNCA,SLC1A2,ATP1A2,ATP1A1,PPP3CA,ATP1A3,ATP2B4,SLC1A3,SNAP25,PRNP,ATP1B2
GO:0072657	protein localization to membrane	0.0058206458106118885	0.0058206458106118885	+1	ATP1B1,RAB3A,PACSIN1,SPTBN1,RAB7A,GDI1,ATP2B4,HSPA5,SLC9A3R1,PRNP,STX1B,RAB10,RAB6B,ANK2,CLTC,RAB11A,GSN,EPB41L3
GO:0009141	nucleoside triphosphate metabolic process	0.006362893591539847	0.006362893591539847	+1	ATP1B1,HSPA1B,VCP,ATP1A2,ALDOA,HSPA8,NME2,NDUFA12,HSPA1A,ENO1
GO:0055075	potassium ion homeostasis	0.006607632724277028	0.006607632724277028	+1	ATP1B1,ATP1A2,ATP1A1,ATP1A3,ATP1B2
GO:0032412	regulation of monoatomic ion transmembrane transporter activity	0.006641698590833368	0.006641698590833368	+1	CALM2,ATP1B1,ATP1A2,YWHAE,PPP3CA,YWHAH,SLC9A3R1,PRNP,ANK2,ATP1B2,CALM1,AHCYL1
GO:0006874	intracellular calcium ion homeostasis	0.006949241485642852	0.006949241485642852	+1	CALM2,ATP1B1,SNCA,ATP2B1,ATP1A2,ANXA6,YWHAE,ATP2B4,ATP2B2,NPTN,ANK2,CALM1
GO:0016050	vesicle organization	0.008367927780426348	0.008367927780426348	+1	ATP6V1A,SNCA,RAB3A,SYP,RAB1A,STX1A,SNAP91,ATP6V0A1,RAB7A,SNAP25,SEPTIN8,STX1B,PRRT2,RAB11A
GO:0042391	regulation of membrane potential	0.008367927780426348	0.008367927780426348	+1	ATP1B1,VCP,MAPT,ATP1A2,ATP1A1,YWHAE,ATP1A3,CNTNAP1,YWHAH,STX1B,ANK2,PARK7,ATP1B2,CALM1
GO:0051258	protein polymerization	0.008682960149169125	0.008682960149169125	+1	HSPA1B,SNCA,MAPT,MAPRE3,MAP2,PFN1,RAC1,ADD1,STMN1,GSN,PFN2,HSPA1A
GO:0071407	cellular response to organic cyclic compound	0.008811367873582134	0.008811367873582134	+1	GNB1,HSPA1B,SNCA,ATP1A2,ATP1A1,GNAO1,ATP1A3,HSPA8,ATP2B4,YWHAH,MSN,PALM,PARK7,AQP1,HSPA1A
GO:0033043	regulation of organelle organization	0.009124844698748712	0.009124844698748712	+1	HSPA1B,SNCA,RAB3A,MAPT,MAPRE3,MAP1B,MAP2,MAP6,RAB7A,PFN1,GDI2,RAC1,ADD1,CD47,STMN1,MSN,RALA,FSCN1,CLTC,PARK7,PRRT2,GMFB,GSN,VAT1,PFN2,HSPA1A,SEPTIN7
GO:0086009	membrane repolarization	0.009242445572889457	0.009242445572889457	+1	ATP1B1,ATP1A2,ATP1A1,YWHAE,ANK2,ATP1B2
GO:0071702	organic substance transport	0.009252750150350009	0.009252750150350009	+1	CALM2,ATP1B1,SYT1,SNCA,RAB3A,VCP,SLC1A2,RAB1A,ATP2B1,STX1A,ATP1A2,NPEPPS,YWHAE,AP2A1,SPTBN1,PPP3CA,RAB7A,GDI1,HSPA8,ATP2B4,HSPA5,ATP2B2,SLC1A3,YWHAH,NAPA,SNAP25,SEPTIN8,SLC9A3R1,PRNP,CD47,STX1B,RAB10,RAB6B,RAB5C,ANK2,CLTC,PARK7,CALM1,RAB11A,CA2,AQP1,PPIA
GO:0032870	cellular response to hormone stimulus	0.009261179785779998	0.009261179785779998	+1	GNB1,HSPA1B,A0A804F6T5,ATP2B1,ATP1A2,ATP1A1,ATP1A3,HSPA8,YWHAH,RAB10,PARK7,GOT1,CA2,AQP1,AHCYL1,HSPA1A
GO:0055085	transmembrane transport	0.009426492208384018	0.009426492208384018	+1	CALM2,ATP6V1A,ATP1B1,SNCA,SLC1A2,ATP2B1,ATP1A2,ANXA6,ATP6V1B2,ATP6V1E1,ATP1A1,YWHAE,PPP3CA,ATP6V0A1,ATP1A3,ATP2B4,HSPA5,ATP2B2,SLC1A3,YWHAH,SLC9A3R1,PRNP,ANK2,ATP1B2,CALM1,CA2,AQP1,AHCYL1
GO:1990778	protein localization to cell periphery	0.009603192969903373	0.009603192969903373	+1	ATP1B1,RAB3A,PACSIN1,SPTBN1,RAB7A,ATP2B4,SLC9A3R1,STX1B,RAB10,ANK2,CLTC,RAB11A,EPB41L3
GO:0031345	negative regulation of cell projection organization	0.010094210472586053	0.010094210472586053	+1	TNR,MAP2,GDI1,YWHAH,GDI2,PRNP,STX1B,DPYSL5,PFN2
GO:0048545	response to steroid hormone	0.010635397128997278	0.010635397128997278	+1	HSPA1B,ATP1A2,ATP1A1,ATP1A3,HSPA8,YWHAH,PARK7,GOT1,AQP1,HSPA1A
GO:0055074	calcium ion homeostasis	0.012253021109931917	0.012253021109931917	+1	CALM2,ATP1B1,SNCA,ATP2B1,ATP1A2,ANXA6,YWHAE,ATP2B4,ATP2B2,NPTN,ANK2,CALM1
GO:0051051	negative regulation of transport	0.012364719579896263	0.012364719579896263	+1	CALM2,SNCA,SIRPA,ATP1A2,YWHAE,PPP3CA,RAB7A,GDI1,RAC1,CD47,STX1B,PARK7,PRRT2,CALM1
GO:0044089	positive regulation of cellular component biogenesis	0.012521415457532645	0.012521415457532645	+1	HSPA1B,SNCA,VCP,MAPT,GPM6A,RAB7A,PFN1,RAC1,CD47,RALA,PALM,FSCN1,PARK7,PFN2,HSPA1A,SEPTIN7
GO:0120032	regulation of plasma membrane bounded cell projection assembly	0.01321882992010697	0.01321882992010697	+1	GAP43,GPM6A,PFN1,GDI2,RAC1,RALA,PALM,FSCN1,PFN2,SEPTIN7
GO:0030154	cell differentiation	0.01329111328290434	0.01329111328290434	+1	NCAM1,PLP1,PTPRZ1,SYT1,HSPA1B,RAB3A,VCAN,NFASC,TNR,CNTN1,PACSIN1,MAPT,BASP1,ANXA6,GAP43,GPM6A,MAP1B,MAP2,MAP6,PPP3CA,YWHAG,GDI1,TUBB,ACTC1,CNTNAP1,NME2,ATP2B2,YWHAH,TPM4,NPTN,RAC1,ADD1,SLC9A3R1,STX1B,RAB10,RAB6B,STMN1,MSN,ANK2,DPYSL5,CLTC,ATP1B2,ACTN1,RAB11A,ALDOC,NRCAM,SH3GL2,TNC,VTN,EPB41L3,HSPA1A,TUBB2A,TUBB3
GO:0009205	purine ribonucleoside triphosphate metabolic process	0.013874606189808607	0.013874606189808607	+1	ATP1B1,HSPA1B,VCP,ATP1A2,ALDOA,HSPA8,NDUFA12,HSPA1A,ENO1
GO:0060491	regulation of cell projection assembly	0.013943632660456971	0.013943632660456971	+1	GAP43,GPM6A,PFN1,GDI2,RAC1,RALA,PALM,FSCN1,PFN2,SEPTIN7
GO:0034599	cellular response to oxidative stress	0.01546239334842342	0.01546239334842342	+1	HSPA1B,SNCA,SIRPA,MAPT,PARK7,LANCL1,AQP1,HSPA1A,PPIA,PRDX2,PRDX1
GO:0062197	cellular response to chemical stress	0.015720036827141546	0.015720036827141546	+1	HSPA1B,SNCA,SIRPA,MAPT,PARK7,LANCL1,AKR1B1,AQP1,HSPA1A,PPIA,PRDX2,PRDX1
GO:0072659	protein localization to plasma membrane	0.015720036827141546	0.015720036827141546	+1	ATP1B1,RAB3A,PACSIN1,SPTBN1,RAB7A,ATP2B4,SLC9A3R1,RAB10,ANK2,CLTC,RAB11A,EPB41L3
GO:0048869	cellular developmental process	0.016291847230301124	0.016291847230301124	+1	NCAM1,PLP1,PTPRZ1,SYT1,HSPA1B,RAB3A,VCAN,NFASC,TNR,CNTN1,PACSIN1,MAPT,BASP1,ANXA6,GAP43,GPM6A,MAP1B,MAP2,MAP6,PPP3CA,YWHAG,GDI1,TUBB,ACTC1,CNTNAP1,NME2,ATP2B2,YWHAH,TPM4,NPTN,RAC1,ADD1,SLC9A3R1,STX1B,RAB10,RAB6B,STMN1,MSN,ANK2,DPYSL5,CLTC,ATP1B2,ACTN1,RAB11A,ALDOC,NRCAM,SH3GL2,TNC,VTN,EPB41L3,HSPA1A,TUBB2A,TUBB3
GO:0007411	axon guidance	0.016328024786796812	0.016328024786796812	+1	NCAM1,NFASC,TNR,CNTN1,GAP43,NPTN,RAC1,DPYSL5,NRCAM,TUBB3
GO:0097485	neuron projection guidance	0.016328024786796812	0.016328024786796812	+1	NCAM1,NFASC,TNR,CNTN1,GAP43,NPTN,RAC1,DPYSL5,NRCAM,TUBB3
GO:0140056	organelle localization by membrane tethering	0.016472398264732516	0.016472398264732516	+1	RAB3A,STX1A,SNAP25,STX1B,RAB10,CALM1,AHCYL1
GO:0009144	purine nucleoside triphosphate metabolic process	0.016678922519108883	0.016678922519108883	+1	ATP1B1,HSPA1B,VCP,ATP1A2,ALDOA,HSPA8,NDUFA12,HSPA1A,ENO1
GO:0048284	organelle fusion	0.016678922519108883	0.016678922519108883	+1	SNCA,RAB3A,STX1A,RAB7A,SNAP25,SEPTIN8,STX1B,PRRT2,VAT1
GO:1902904	negative regulation of supramolecular fiber organization	0.016678922519108883	0.016678922519108883	+1	SNCA,MAP2,HSPA8,PFN1,ADD1,STMN1,GMFB,GSN,PFN2
GO:0016082	synaptic vesicle priming	0.01683512932720076	0.01683512932720076	+1	SNCA,NAPA,SNAP25,STX1B
GO:1901701	cellular response to oxygen-containing compound	0.017305619052494423	0.017305619052494423	+1	GNB1,SYT1,A0A804F6T5,SNCA,VCP,SIRPA,ATP2B1,MAPT,GNAO1,ATP1A3,ATP2B4,ADD1,PRNP,RAB10,MSN,PALM,PARK7,GSTP1,GOT1,CA2,AQP1,AHCYL1,PRDX2,PRDX1
GO:0034765	regulation of monoatomic ion transmembrane transport	0.018235143303277027	0.018235143303277027	+1	CALM2,ATP1B1,SNCA,ATP1A2,YWHAE,PPP3CA,ATP2B4,YWHAH,SLC9A3R1,PRNP,ANK2,ATP1B2,CALM1
GO:0031346	positive regulation of cell projection organization	0.01848401905364044	0.01848401905364044	+1	PACSIN1,MAPT,GPM6A,MAP6,PFN1,NPTN,RAC1,RALA,PALM,FSCN1,ATP1B2,SEPTIN7
GO:0006906	vesicle fusion	0.01957604974365924	0.01957604974365924	+1	SNCA,RAB3A,STX1A,RAB7A,SNAP25,SEPTIN8,STX1B,PRRT2
GO:0009199	ribonucleoside triphosphate metabolic process	0.019954118894354236	0.019954118894354236	+1	ATP1B1,HSPA1B,VCP,ATP1A2,ALDOA,HSPA8,NDUFA12,HSPA1A,ENO1
GO:1903169	regulation of calcium ion transmembrane transport	0.019954118894354236	0.019954118894354236	+1	CALM2,ATP1B1,SNCA,ATP1A2,YWHAE,PPP3CA,PRNP,ANK2,CALM1
GO:0010038	response to metal ion	0.020274548610358822	0.020274548610358822	+1	CALM2,SYT1,SNCA,MAPT,PPP3CA,ADD1,PRNP,PARK7,CALM1,AQP1,AHCYL1
GO:0045184	establishment of protein localization	0.021096101874415085	0.021096101874415085	+1	ATP1B1,RAB3A,VCP,RAB1A,STX1A,MAPT,NPEPPS,YWHAE,AP2A1,SPTBN1,RAB7A,GDI1,HSPA8,HSPA5,YWHAH,NAPA,SNAP25,SEPTIN8,PRNP,STX1B,RAB10,RAB6B,RALA,RAB5C,CLTC,PARK7,RAB11A,PPIA
GO:0071383	cellular response to steroid hormone stimulus	0.02116122726577355	0.02116122726577355	+1	HSPA1B,ATP1A2,ATP1A1,ATP1A3,HSPA8,YWHAH,PARK7,AQP1,HSPA1A
GO:0006886	intracellular protein transport	0.0211612831780815	0.0211612831780815	+1	ATP1B1,VCP,RAB1A,STX1A,NPEPPS,YWHAE,AP2A1,RAB7A,GDI1,HSPA8,HSPA5,YWHAH,NAPA,SEPTIN8,PRNP,STX1B,RAB6B,RAB5C,CLTC,PARK7,RAB11A
GO:0007015	actin filament organization	0.02201734214009685	0.02201734214009685	+1	TPM3,MARCKS,ALDOA,ACTC1,PFN1,TPM4,RAC1,ADD1,CD47,STMN1,FSCN1,ACTN1,GMFB,GSN,PFN2
GO:0034762	regulation of transmembrane transport	0.02201734214009685	0.02201734214009685	+1	CALM2,ATP1B1,SNCA,ATP1A2,YWHAE,PPP3CA,ATP2B4,YWHAH,SLC9A3R1,PRNP,ANK2,ATP1B2,CALM1,CA2,AHCYL1
GO:0031334	positive regulation of protein-containing complex assembly	0.022170032594508907	0.022170032594508907	+1	HSPA1B,SNCA,VCP,MAPT,PFN1,RAC1,FSCN1,PARK7,PFN2,HSPA1A
GO:0090174	organelle membrane fusion	0.022527445937011364	0.022527445937011364	+1	SNCA,RAB3A,STX1A,RAB7A,SNAP25,SEPTIN8,STX1B,PRRT2
GO:0000910	cytokinesis	0.0244810220960604	0.0244810220960604	+1	CALM2,SEPTIN3,SPTBN1,SEPTIN11,SEPTIN8,STMN1,CALM1,RAB11A,SEPTIN5,SEPTIN7
GO:0055078	sodium ion homeostasis	0.02492816537146245	0.02492816537146245	+1	ATP1B1,ATP1A2,ATP1A1,ATP1A3,ATP1B2
GO:0009987	cellular process	0.025081425438516047	0.025081425438516047	+1	NCAM1,MBP,PLP1,PTPRZ1,YWHAB,CALM2,ATP6V1A,ATP1B1,SYN2,GNB1,TPM3,SYT1,HSPA1B,A0A804F6T5,SNCA,RAB3A,VCP,SYP,VCAN,MDH1,SIRPA,NFASC,TNR,SLC1A2,GLUL,CNTN1,RAB1A,PACSIN1,ATP2B1,STX1A,IGSF8,SEPTIN3,MAPT,ATP1A2,BASP1,SYNGR3,SYN1,ANXA6,ATP6V1B2,GAP43,GPM6A,SPTAN1,LDHA,MAPRE3,SNAP91,ATP6V1E1,ATP1A1,GPI,MAP1B,NPEPPS,MAP2,YWHAE,AP2A1,MAP6,MARCKS,SPTBN1,PPP3CA,ATP6V0A1,RAB7A,YWHAG,FTH1,LDHB,TPI1,SEPTIN11,GNAO…
GO:0032535	regulation of cellular component size	0.02531485923237023	0.02531485923237023	+1	MAPT,MAP2,PFN1,RAC1,ADD1,SLC9A3R1,MSN,RAB11A,NRCAM,AQP1,GSN,PFN2
GO:0023061	signal release	0.02602419270518495	0.02602419270518495	+1	SYN2,SYT1,SNCA,RAB3A,RAB1A,STX1A,SYN1,NAPA,SNAP25,STX1B,PARK7,PRRT2,SEPTIN5
GO:1902305	regulation of sodium ion transmembrane transport	0.027858161212334632	0.027858161212334632	+1	ATP1B1,ATP1A2,ATP2B4,YWHAH,SLC9A3R1,ATP1B2
GO:0032886	regulation of microtubule-based process	0.02868432847455886	0.02868432847455886	+1	HSPA1B,SNCA,MAPT,MAPRE3,MAP1B,MAP2,MAP6,RAC1,STMN1,CLTC,HSPA1A
GO:1901020	negative regulation of calcium ion transmembrane transporter activity	0.029301301600136442	0.029301301600136442	+1	CALM2,ATP1A2,YWHAE,PPP3CA,CALM1
GO:0014070	response to organic cyclic compound	0.030123916965065042	0.030123916965065042	+1	GNB1,HSPA1B,SNCA,ATP1A2,ATP1A1,GNAO1,ATP1A3,HSPA8,ATP2B4,YWHAH,MSN,PALM,PARK7,GOT1,AQP1,HSPA1A
GO:0032880	regulation of protein localization	0.031745397068740557	0.031745397068740557	+1	VCP,GLUL,STX1A,MAPT,NPEPPS,MAP2,YWHAE,SPTBN1,GDI1,HSPA8,ATP2B4,GDI2,SNAP25,SEPTIN8,PRNP,MSN,CLTC,PARK7,GSN,PPIA
GO:0015031	protein transport	0.03368063306011166	0.03368063306011166	+1	ATP1B1,RAB3A,VCP,RAB1A,STX1A,NPEPPS,YWHAE,AP2A1,SPTBN1,RAB7A,GDI1,HSPA8,HSPA5,YWHAH,NAPA,SNAP25,SEPTIN8,PRNP,STX1B,RAB10,RAB6B,RAB5C,CLTC,PARK7,RAB11A,PPIA
GO:0099587	inorganic ion import across plasma membrane	0.03372311421187084	0.03372311421187084	+1	ATP1B1,ATP1A2,ATP1A1,PPP3CA,ATP1A3,ATP2B4,PRNP,ATP1B2
GO:0098659	inorganic cation import across plasma membrane	0.03372311421187084	0.03372311421187084	+1	ATP1B1,ATP1A2,ATP1A1,PPP3CA,ATP1A3,ATP2B4,PRNP,ATP1B2
GO:0007154	cell communication	0.03492891037616792	0.03492891037616792	+1	NCAM1,MBP,PLP1,YWHAB,CALM2,ATP1B1,SYN2,GNB1,SYT1,HSPA1B,SNCA,RAB3A,VCP,SYP,SIRPA,SLC1A2,RAB1A,STX1A,MAPT,ATP1A2,SYN1,ANXA6,GAP43,ATP1A1,YWHAE,PPP3CA,RAB7A,YWHAG,GNAO1,ATP1A3,YWHAZ,GDI1,HSPA8,SYNGR1,ATP2B4,SNCB,CNTNAP1,HSPA5,NME2,SLC1A3,YWHAH,GDI2,NAPA,MAP1LC3A,NPTN,NDRG2,SNAP25,GNG7,RAC1,SLC9A3R1,PRNP,SNCG,CD47,STX1B,STMN1,RALA,ANK2,PALM,DPYSL5,PARK7,UBE2N,GSTP1,PRRT2,ATP1B2,CALM1,DDAH1,SEPTIN5,C…
GO:0051301	cell division	0.035549804206063976	0.035549804206063976	+1	CALM2,SEPTIN3,SPTBN1,SEPTIN11,TUBB,SEPTIN8,RAB10,STMN1,CALM1,RAB11A,SEPTIN5,SEPTIN7
GO:1901019	regulation of calcium ion transmembrane transporter activity	0.03558466956206584	0.03558466956206584	+1	CALM2,ATP1B1,ATP1A2,YWHAE,PPP3CA,ANK2,CALM1
GO:0055119	relaxation of cardiac muscle	0.039078732768540854	0.039078732768540854	+1	ATP1B1,ATP1A2,ATP1A1,GSN
GO:0000226	microtubule cytoskeleton organization	0.042334799976563406	0.042334799976563406	+1	HSPA1B,SNCA,VCP,MAPT,MAPRE3,MAP1B,MAP2,MAP6,TUBB,RAC1,STMN1,DCTN2,CLTC,RAB11A,HSPA1A,GAPDH,TUBB2A,TUBB3
GO:0051588	regulation of neurotransmitter transport	0.04257312723688036	0.04257312723688036	+1	SYT1,SNCA,ATP1A2,SYN1,STX1B,SEPTIN5
GO:0001508	action potential	0.04352645185001086	0.04352645185001086	+1	ATP1B1,ATP1A2,ATP1A1,YWHAE,CNTNAP1,YWHAH,ANK2,CALM1
GO:0017157	regulation of exocytosis	0.045832158490138775	0.045832158490138775	+1	SYT1,SNCA,RAB3A,STX1A,SYN1,RAB7A,RAB10,RALA,SEPTIN5
GO:0051924	regulation of calcium ion transport	0.04727628634388416	0.04727628634388416	+1	CALM2,ATP1B1,SNCA,ATP2B1,ATP1A2,YWHAE,PPP3CA,PRNP,ANK2,CALM1
GO:0007017	microtubule-based process	0.04898643522539883	0.04898643522539883	+1	HSPA1B,SNCA,VCP,RAB1A,MAPT,MAPRE3,MAP1B,MAP2,MAP6,HSPA8,TUBB,ATP2B4,RAC1,SLC9A3R1,STMN1,DCTN2,CLTC,RAB11A,HSPA1A,GAPDH,TUBB2A,TUBB3
GO:0010881	regulation of cardiac muscle contraction by regulation of the release of sequestered calcium ion	0.049844131237093255	0.049844131237093255	+1	CALM2,ATP1A2,ANK2,CALM1
GO:0031982	vesicle	2.244806762329637e-50	2.244806762329637e-50	+1	YWHAB,CALM2,ATP6V1A,ATP1B1,PHGDH,SYN2,GNB1,TPM3,SYT1,HSPA1B,A0A804F6T5,SNCA,RAB3A,VCP,SYP,MDH1,SIRPA,NFASC,GLUL,CNTN1,RAB1A,PACSIN1,ATP2B1,STX1A,IGSF8,ATP1A2,SV2A,BASP1,SYNGR3,SYN1,ANXA6,ATP6V1B2,GPM6A,SPTAN1,LDHA,SNAP91,ATP6V1E1,ATP1A1,GPI,NPEPPS,YWHAE,AP2A1,MAP6,MARCKS,SPTBN1,ATP6V0A1,RAB7A,YWHAG,FTH1,LDHB,TPI1,ATP1A3,YWHAZ,ALDOA,HSPA8,TUBB,ACTC1,SYNGR1,PFN1,HSPA5,NME2,SV2B,ATP2B2,AHCY,SLC1A3,Y…
GO:1903561	extracellular vesicle	1.2191162024065933e-46	1.2191162024065933e-46	+1	YWHAB,ATP6V1A,ATP1B1,PHGDH,GNB1,TPM3,HSPA1B,A0A804F6T5,RAB3A,VCP,MDH1,SIRPA,GLUL,CNTN1,RAB1A,ATP2B1,IGSF8,ATP1A2,BASP1,ANXA6,ATP6V1B2,GPM6A,SPTAN1,LDHA,ATP6V1E1,ATP1A1,GPI,NPEPPS,YWHAE,MARCKS,SPTBN1,ATP6V0A1,RAB7A,YWHAG,FTH1,LDHB,TPI1,ATP1A3,YWHAZ,ALDOA,HSPA8,TUBB,ACTC1,PFN1,HSPA5,NME2,ATP2B2,AHCY,YWHAH,GDI2,NAPA,TPM4,ACOT7,FTL,NDRG2,GNG7,RAC1,SLC9A3R1,PRNP,PRDX6,SNCG,CD47,PGAM1,RAB10,STMN1,MSN,U…
GO:0043230	extracellular organelle	1.2746268058539056e-46	1.2746268058539056e-46	+1	YWHAB,ATP6V1A,ATP1B1,PHGDH,GNB1,TPM3,HSPA1B,A0A804F6T5,RAB3A,VCP,MDH1,SIRPA,GLUL,CNTN1,RAB1A,ATP2B1,IGSF8,ATP1A2,BASP1,ANXA6,ATP6V1B2,GPM6A,SPTAN1,LDHA,ATP6V1E1,ATP1A1,GPI,NPEPPS,YWHAE,MARCKS,SPTBN1,ATP6V0A1,RAB7A,YWHAG,FTH1,LDHB,TPI1,ATP1A3,YWHAZ,ALDOA,HSPA8,TUBB,ACTC1,PFN1,HSPA5,NME2,ATP2B2,AHCY,YWHAH,GDI2,NAPA,TPM4,ACOT7,FTL,NDRG2,GNG7,RAC1,SLC9A3R1,PRNP,PRDX6,SNCG,CD47,PGAM1,RAB10,STMN1,MSN,U…
GO:0065010	extracellular membrane-bounded organelle	1.2746268058539056e-46	1.2746268058539056e-46	+1	YWHAB,ATP6V1A,ATP1B1,PHGDH,GNB1,TPM3,HSPA1B,A0A804F6T5,RAB3A,VCP,MDH1,SIRPA,GLUL,CNTN1,RAB1A,ATP2B1,IGSF8,ATP1A2,BASP1,ANXA6,ATP6V1B2,GPM6A,SPTAN1,LDHA,ATP6V1E1,ATP1A1,GPI,NPEPPS,YWHAE,MARCKS,SPTBN1,ATP6V0A1,RAB7A,YWHAG,FTH1,LDHB,TPI1,ATP1A3,YWHAZ,ALDOA,HSPA8,TUBB,ACTC1,PFN1,HSPA5,NME2,ATP2B2,AHCY,YWHAH,GDI2,NAPA,TPM4,ACOT7,FTL,NDRG2,GNG7,RAC1,SLC9A3R1,PRNP,PRDX6,SNCG,CD47,PGAM1,RAB10,STMN1,MSN,U…
GO:0070062	extracellular exosome	5.405325056453925e-44	5.405325056453925e-44	+1	YWHAB,ATP6V1A,ATP1B1,PHGDH,GNB1,TPM3,HSPA1B,A0A804F6T5,VCP,MDH1,SIRPA,GLUL,CNTN1,RAB1A,ATP2B1,IGSF8,BASP1,ANXA6,ATP6V1B2,GPM6A,SPTAN1,LDHA,ATP6V1E1,ATP1A1,GPI,NPEPPS,YWHAE,MARCKS,SPTBN1,ATP6V0A1,RAB7A,YWHAG,FTH1,LDHB,TPI1,YWHAZ,ALDOA,HSPA8,TUBB,ACTC1,PFN1,HSPA5,NME2,ATP2B2,AHCY,YWHAH,GDI2,NAPA,TPM4,ACOT7,FTL,NDRG2,GNG7,RAC1,SLC9A3R1,PRNP,PRDX6,SNCG,CD47,PGAM1,RAB10,STMN1,MSN,UBE2V2,RALA,RAB5C,DCT…
GO:0005576	extracellular region	9.240858433904826e-33	9.240858433904826e-33	+1	YWHAB,ATP6V1A,ATP1B1,PHGDH,GNB1,TPM3,HSPA1B,A0A804F6T5,SNCA,RAB3A,VCP,VCAN,MDH1,SIRPA,TNR,GLUL,CNTN1,RAB1A,ATP2B1,IGSF8,MAPT,ATP1A2,BASP1,ANXA6,ATP6V1B2,GPM6A,SPTAN1,LDHA,ATP6V1E1,ATP1A1,GPI,NPEPPS,YWHAE,MARCKS,SPTBN1,ATP6V0A1,RAB7A,YWHAG,FTH1,LDHB,TPI1,ATP1A3,YWHAZ,ALDOA,HSPA8,TUBB,ACTC1,BCAN,PFN1,HSPA5,NME2,ATP2B2,AHCY,YWHAH,GDI2,NAPA,TPM4,ACOT7,FTL,NDRG2,GNG7,RAC1,SLC9A3R1,PRNP,PRDX6,SPTBN2,SN…
GO:0005615	extracellular space	3.878092934382297e-32	3.878092934382297e-32	+1	YWHAB,ATP6V1A,ATP1B1,PHGDH,GNB1,TPM3,HSPA1B,A0A804F6T5,SNCA,VCP,VCAN,MDH1,SIRPA,TNR,GLUL,CNTN1,RAB1A,ATP2B1,IGSF8,BASP1,ANXA6,ATP6V1B2,GPM6A,SPTAN1,LDHA,ATP6V1E1,ATP1A1,GPI,NPEPPS,YWHAE,MARCKS,SPTBN1,ATP6V0A1,RAB7A,YWHAG,FTH1,LDHB,TPI1,YWHAZ,ALDOA,HSPA8,TUBB,ACTC1,PFN1,HSPA5,NME2,ATP2B2,AHCY,YWHAH,GDI2,NAPA,TPM4,ACOT7,FTL,NDRG2,GNG7,RAC1,SLC9A3R1,PRNP,PRDX6,SPTBN2,SNCG,CD47,PGAM1,RAB10,STMN1,MSN,…
GO:0030054	cell junction	1.359443579293523e-30	1.359443579293523e-30	+1	YWHAB,ATP1B1,SYN2,SYT1,HSPA1B,SNCA,RAB3A,SYP,NFASC,SLC1A2,PACSIN1,ATP2B1,STX1A,SEPTIN3,MAPT,SV2A,BASP1,SYNGR3,SYN1,ANXA6,GAP43,SPTAN1,SNAP91,MAP1B,YWHAE,MARCKS,SPTBN1,PPP3CA,YWHAG,ATP1A3,YWHAZ,HSPA8,ACTC1,SYNGR1,SNCB,PFN1,HSPA5,SV2B,ATP2B2,YWHAH,GDI2,CADM3,TPM4,NPTN,SNAP25,RAC1,ADD1,SEPTIN8,PRNP,SPTBN2,SNCG,STX1B,RAB10,MSN,RALA,ANK2,FSCN1,CLTC,PARK7,PRRT2,ATP1B2,ACTN1,RAB11A,SEPTIN5,SH3GL2,GSN,CL…
GO:0099503	secretory vesicle	4.169344482121679e-21	4.169344482121679e-21	+1	ATP6V1A,SYN2,SYT1,HSPA1B,A0A804F6T5,SNCA,RAB3A,VCP,SYP,SIRPA,NFASC,ATP2B1,STX1A,SV2A,SYNGR3,SYN1,SPTAN1,SNAP91,GPI,ATP6V0A1,RAB7A,FTH1,ALDOA,HSPA8,TUBB,SYNGR1,NME2,SV2B,GDI2,FTL,SNAP25,RAC1,PRDX6,CD47,STX1B,PGAM1,RAB10,RAB5C,GSTP1,PRRT2,ACTN1,SEPTIN5,ALDOC,GSN,VAT1,CLTA,HSPA1A,PPIA,EEF1A1
GO:0098793	presynapse	1.067941014426039e-20	1.067941014426039e-20	+1	SYN2,SYT1,SNCA,RAB3A,SYP,SLC1A2,PACSIN1,ATP2B1,STX1A,SEPTIN3,SV2A,SYNGR3,SYN1,SNAP91,HSPA8,SYNGR1,SNCB,SV2B,CADM3,NPTN,SNAP25,SEPTIN8,SNCG,STX1B,RAB10,PRRT2,SEPTIN5,SH3GL2,CLTA
GO:0045202	synapse	8.61465738195663e-20	8.61465738195663e-20	+1	SYN2,SYT1,SNCA,RAB3A,SYP,SLC1A2,PACSIN1,ATP2B1,STX1A,SEPTIN3,MAPT,SV2A,SYNGR3,SYN1,GAP43,SNAP91,MAP1B,PPP3CA,ATP1A3,YWHAZ,HSPA8,SYNGR1,SNCB,SV2B,ATP2B2,CADM3,NPTN,SNAP25,RAC1,ADD1,SEPTIN8,PRNP,SNCG,STX1B,RAB10,PRRT2,ATP1B2,ACTN1,RAB11A,SEPTIN5,SH3GL2,CLTA
GO:0042995	cell projection	2.574287467537506e-17	2.574287467537506e-17	+1	NCAM1,MBP,ATP1B1,GNB1,SYT1,SNCA,RAB3A,SYP,NFASC,SLC1A2,CNTN1,PACSIN1,STX1A,SEPTIN3,MAPT,ATP1A2,SV2A,GAP43,GPM6A,SPTAN1,ATP1A1,MAP1B,MAP2,MAP6,SPTBN1,PPP3CA,ATP1A3,HSPA8,ACTC1,ATP2B4,SNCB,CNTNAP1,NME2,SV2B,ATP2B2,SLC1A3,NPTN,SNAP25,RAC1,SLC9A3R1,PRNP,SPTBN2,SNCG,RAB10,STMN1,MSN,ANK2,PALM,FSCN1,PARK7,PRRT2,ATP1B2,ACTN1,NRCAM,AQP1,EPB41L3,SEPTIN7,EEF1A1,TUBB3
GO:0120025	plasma membrane bounded cell projection	1.610550808486522e-15	1.610550808486522e-15	+1	NCAM1,MBP,ATP1B1,GNB1,SYT1,SNCA,RAB3A,SYP,NFASC,SLC1A2,CNTN1,PACSIN1,STX1A,SEPTIN3,MAPT,SV2A,GAP43,GPM6A,ATP1A1,MAP1B,MAP2,MAP6,SPTBN1,PPP3CA,ATP1A3,HSPA8,ACTC1,ATP2B4,SNCB,CNTNAP1,NME2,SV2B,ATP2B2,SLC1A3,NPTN,SNAP25,RAC1,SLC9A3R1,PRNP,SNCG,RAB10,STMN1,MSN,ANK2,PALM,FSCN1,PARK7,PRRT2,ATP1B2,ACTN1,NRCAM,AQP1,EPB41L3,SEPTIN7,EEF1A1,TUBB3
GO:0071944	cell periphery	1.7289028550537392e-15	1.7289028550537392e-15	+1	NCAM1,MBP,PLP1,PTPRZ1,CALM2,ATP6V1A,ATP1B1,GNB1,SYT1,HSPA1B,A0A804F6T5,SNCA,RAB3A,VCAN,SIRPA,NFASC,TNR,HAPLN2,SLC1A2,GLUL,CNTN1,PACSIN1,ATP2B1,STX1A,SEPTIN3,MAPT,ATP1A2,SV2A,BASP1,ANXA6,ATP6V1B2,GAP43,GPM6A,SPTAN1,SNAP91,ATP6V1E1,ATP1A1,GPI,MAP1B,YWHAE,AP2A1,MARCKS,SPTBN1,PPP3CA,ATP6V0A1,RAB7A,SEPTIN11,GNAO1,ATP1A3,HSPA8,SYNGR1,BCAN,ATP2B4,PFN1,CNTNAP1,NME2,SV2B,ATP2B2,SLC1A3,YWHAH,CADM3,NPTN,SNA…
GO:0031410	cytoplasmic vesicle	5.223088826892288e-15	5.223088826892288e-15	+1	ATP6V1A,SYN2,SYT1,HSPA1B,A0A804F6T5,SNCA,RAB3A,VCP,SYP,SIRPA,NFASC,RAB1A,PACSIN1,ATP2B1,STX1A,SV2A,SYNGR3,SYN1,ANXA6,SPTAN1,SNAP91,ATP6V1E1,GPI,AP2A1,MAP6,ATP6V0A1,RAB7A,FTH1,ALDOA,HSPA8,TUBB,SYNGR1,NME2,SV2B,SLC1A3,GDI2,FTL,SNAP25,RAC1,PRDX6,CD47,STX1B,PGAM1,RAB10,AP2B1,RALA,RAB5C,PALM,CLTC,GSTP1,PRRT2,ACTN1,RAB11A,SEPTIN5,ALDOC,SH3GL2,GSN,VAT1,CLTA,HSPA1A,PPIA,EEF1A1
GO:0097708	intracellular vesicle	5.490167761883368e-15	5.490167761883368e-15	+1	ATP6V1A,SYN2,SYT1,HSPA1B,A0A804F6T5,SNCA,RAB3A,VCP,SYP,SIRPA,NFASC,RAB1A,PACSIN1,ATP2B1,STX1A,SV2A,SYNGR3,SYN1,ANXA6,SPTAN1,SNAP91,ATP6V1E1,GPI,AP2A1,MAP6,ATP6V0A1,RAB7A,FTH1,ALDOA,HSPA8,TUBB,SYNGR1,NME2,SV2B,SLC1A3,GDI2,FTL,SNAP25,RAC1,PRDX6,CD47,STX1B,PGAM1,RAB10,AP2B1,RALA,RAB5C,PALM,CLTC,GSTP1,PRRT2,ACTN1,RAB11A,SEPTIN5,ALDOC,SH3GL2,GSN,VAT1,CLTA,HSPA1A,PPIA,EEF1A1
GO:0043005	neuron projection	3.373760837441939e-14	3.373760837441939e-14	+1	NCAM1,MBP,GNB1,SYT1,SNCA,RAB3A,SYP,NFASC,CNTN1,PACSIN1,STX1A,SEPTIN3,MAPT,SV2A,GPM6A,MAP1B,MAP2,MAP6,SPTBN1,PPP3CA,ATP1A3,HSPA8,SNCB,CNTNAP1,SV2B,ATP2B2,SLC1A3,NPTN,SNAP25,RAC1,PRNP,SNCG,STMN1,ANK2,FSCN1,PARK7,PRRT2,NRCAM,EPB41L3,TUBB3
GO:0030424	axon	2.0349926226946356e-13	2.0349926226946356e-13	+1	MBP,SYT1,SNCA,RAB3A,NFASC,CNTN1,PACSIN1,MAPT,GPM6A,MAP1B,MAP2,MAP6,SPTBN1,ATP1A3,HSPA8,SNCB,CNTNAP1,NPTN,SNAP25,SNCG,FSCN1,PARK7,PRRT2,NRCAM,EPB41L3,TUBB3
GO:0005829	cytosol	7.182866353707244e-13	7.182866353707244e-13	+1	NCAM1,MBP,YWHAB,ATP6V1A,NME1-NME2,PHGDH,GNB1,TPM3,HSPA1B,A0A804F6T5,SNCA,RAB3A,VCP,MDH1,GLUL,RAB1A,STX1A,MAPT,ATP6V1B2,SPTAN1,LDHA,ATP6V1E1,GPI,MAP1B,NPEPPS,MAP2,YWHAE,AP2A1,SPTBN1,PPP3CA,ATP6V0A1,RAB7A,YWHAG,FTH1,LDHB,TPI1,YWHAZ,GDI1,ALDOA,HSPA8,TUBB,ACTC1,SNCB,PFN1,HSPA5,NME2,AHCY,YWHAH,GDI2,NAPA,MAP1LC3A,TPM4,ACOT7,FTL,NDRG2,SNAP25,RAC1,ADD1,PRNP,PRDX6,SPTBN2,STX1B,PGAM1,RAB10,AP2B1,STMN1,MSN,…
GO:0098590	plasma membrane region	1.5283052302180074e-12	1.5283052302180074e-12	+1	ATP1B1,SLC1A2,PACSIN1,ATP2B1,STX1A,MAPT,ATP6V1B2,GAP43,SNAP91,ATP6V1E1,ATP1A1,AP2A1,SPTBN1,ATP1A3,ATP2B4,ATP2B2,SLC1A3,CADM3,NPTN,SNAP25,RAC1,SLC9A3R1,STX1B,AP2B1,MSN,RALA,ANK2,PALM,FSCN1,PRRT2,ATP1B2,RAB11A,AQP1,AHCYL1,EPB41L3,SEPTIN7,EEF1A1
GO:0030141	secretory granule	1.6220218279056028e-12	1.6220218279056028e-12	+1	ATP6V1A,SYT1,HSPA1B,A0A804F6T5,SNCA,RAB3A,VCP,SIRPA,NFASC,SPTAN1,GPI,ATP6V0A1,RAB7A,FTH1,ALDOA,HSPA8,TUBB,SYNGR1,NME2,GDI2,FTL,SNAP25,RAC1,PRDX6,CD47,PGAM1,RAB10,RAB5C,GSTP1,ACTN1,ALDOC,GSN,VAT1,HSPA1A,PPIA,EEF1A1
GO:0008021	synaptic vesicle	3.1122550097359972e-12	3.1122550097359972e-12	+1	SYN2,SYT1,RAB3A,SYP,ATP2B1,STX1A,SV2A,SYNGR3,SYN1,SNAP91,SYNGR1,SV2B,STX1B,RAB10,PRRT2,SEPTIN5,CLTA
GO:0101002	ficolin-1-rich granule	8.675225857477142e-12	8.675225857477142e-12	+1	HSPA1B,A0A804F6T5,VCP,SIRPA,NFASC,GPI,ATP6V0A1,FTH1,ALDOA,HSPA8,NME2,RAC1,PGAM1,GSTP1,ALDOC,GSN,HSPA1A,PPIA,EEF1A1
GO:0005737	cytoplasm	2.297885632541388e-11	2.297885632541388e-11	+1	NCAM1,MBP,YWHAB,CALM2,ATP6V1A,NME1-NME2,PHGDH,SYN2,GNB1,TPM3,SYT1,HSPA1B,A0A804F6T5,SNCA,RAB3A,VCP,SYP,VCAN,MDH1,SIRPA,NFASC,GLUL,RAB1A,PACSIN1,ATP2B1,STX1A,SEPTIN3,MAPT,ATP1A2,SV2A,BASP1,SYNGR3,SYN1,ANXA6,ATP6V1B2,GAP43,SPTAN1,LDHA,MAPRE3,SNAP91,ATP6V1E1,ATP1A1,GPI,MAP1B,NPEPPS,MAP2,YWHAE,AP2A1,MAP6,MARCKS,SPTBN1,PPP3CA,ATP6V0A1,RAB7A,YWHAG,FTH1,LDHB,TPI1,SEPTIN11,ATP1A3,YWHAZ,GDI1,ALDOA,HSPA8,T…
GO:0005925	focal adhesion	3.42980265938552e-11	3.42980265938552e-11	+1	YWHAB,HSPA1B,NFASC,ANXA6,YWHAE,MARCKS,YWHAG,YWHAZ,HSPA8,ACTC1,PFN1,HSPA5,GDI2,TPM4,RAC1,ADD1,RAB10,MSN,RALA,CLTC,ACTN1,GSN,TNC,HSPA1A,PPIA
GO:0030055	cell-substrate junction	5.4325258046465763e-11	5.4325258046465763e-11	+1	YWHAB,HSPA1B,NFASC,ANXA6,YWHAE,MARCKS,YWHAG,YWHAZ,HSPA8,ACTC1,PFN1,HSPA5,GDI2,TPM4,RAC1,ADD1,RAB10,MSN,RALA,CLTC,ACTN1,GSN,TNC,HSPA1A,PPIA
GO:0070382	exocytic vesicle	5.6521203585283525e-11	5.6521203585283525e-11	+1	SYN2,SYT1,RAB3A,SYP,ATP2B1,STX1A,SV2A,SYNGR3,SYN1,SNAP91,SYNGR1,SV2B,STX1B,RAB10,PRRT2,SEPTIN5,CLTA
GO:0005886	plasma membrane	1.2087341323229604e-10	1.2087341323229604e-10	+1	NCAM1,PLP1,PTPRZ1,CALM2,ATP6V1A,ATP1B1,GNB1,SYT1,HSPA1B,SNCA,RAB3A,SIRPA,NFASC,SLC1A2,GLUL,CNTN1,PACSIN1,ATP2B1,STX1A,MAPT,ATP1A2,SV2A,BASP1,ATP6V1B2,GAP43,GPM6A,SPTAN1,SNAP91,ATP6V1E1,ATP1A1,GPI,MAP1B,YWHAE,AP2A1,MARCKS,SPTBN1,PPP3CA,ATP6V0A1,RAB7A,GNAO1,ATP1A3,HSPA8,SYNGR1,ATP2B4,CNTNAP1,SV2B,ATP2B2,SLC1A3,YWHAH,CADM3,NPTN,SNAP25,GNG7,RAC1,ADD1,SLC9A3R1,PRNP,SPTBN2,CD47,STX1B,RAB10,AP2B1,MSN,RA…
GO:0016020	membrane	1.3363803236733472e-10	1.3363803236733472e-10	+1	NCAM1,PLP1,PTPRZ1,YWHAB,CALM2,ATP6V1A,ATP1B1,SYN2,GNB1,SYT1,HSPA1B,SNCA,RAB3A,VCP,SYP,VCAN,SIRPA,NFASC,SLC1A2,GLUL,CNTN1,RAB1A,PACSIN1,ATP2B1,STX1A,IGSF8,MAPT,ATP1A2,SV2A,BASP1,SYNGR3,SYN1,ANXA6,ATP6V1B2,GAP43,GPM6A,SPTAN1,LDHA,SNAP91,ATP6V1E1,ATP1A1,GPI,MAP1B,YWHAE,AP2A1,MARCKS,SPTBN1,PPP3CA,ATP6V0A1,RAB7A,YWHAG,LDHB,GNAO1,ATP1A3,ALDOA,HSPA8,ACTC1,SYNGR1,ATP2B4,PFN1,CNTNAP1,HSPA5,SV2B,ATP2B2,SLC…
GO:0070161	anchoring junction	1.5712459607277304e-10	1.5712459607277304e-10	+1	YWHAB,ATP1B1,HSPA1B,NFASC,ANXA6,YWHAE,MARCKS,YWHAG,YWHAZ,HSPA8,ACTC1,PFN1,HSPA5,YWHAH,GDI2,CADM3,TPM4,RAC1,ADD1,RAB10,MSN,RALA,ANK2,FSCN1,CLTC,PARK7,ACTN1,GSN,TNC,EPB41L3,HSPA1A,PPIA
GO:1904813	ficolin-1-rich granule lumen	4.998831485472124e-10	4.998831485472124e-10	+1	HSPA1B,A0A804F6T5,VCP,GPI,FTH1,ALDOA,HSPA8,NME2,PGAM1,GSTP1,ALDOC,GSN,HSPA1A,PPIA,EEF1A1
GO:0030672	synaptic vesicle membrane	2.7450819484048703e-9	2.7450819484048703e-9	+1	SYN2,SYT1,RAB3A,SYP,ATP2B1,SV2A,SYNGR3,SYN1,SYNGR1,SV2B,CLTA
GO:0099501	exocytic vesicle membrane	2.7450819484048703e-9	2.7450819484048703e-9	+1	SYN2,SYT1,RAB3A,SYP,ATP2B1,SV2A,SYNGR3,SYN1,SYNGR1,SV2B,CLTA
GO:0030133	transport vesicle	4.483256019041256e-9	4.483256019041256e-9	+1	SYN2,SYT1,RAB3A,SYP,RAB1A,ATP2B1,STX1A,SV2A,SYNGR3,SYN1,SNAP91,AP2A1,SYNGR1,SV2B,STX1B,RAB10,PRRT2,RAB11A,SEPTIN5,CLTA
GO:0005938	cell cortex	1.0920269320521073e-8	1.0920269320521073e-8	+1	SNCA,SEPTIN3,SPTAN1,SPTBN1,SEPTIN11,PFN1,RAC1,SEPTIN8,SPTBN2,RAB10,ACTN1,SEPTIN5,GSN,CLTA,SEPTIN7,EEF1A1,ENO1
GO:0005764	lysosome	6.387678846274922e-8	6.387678846274922e-8	+1	ATP6V1A,GNB1,SNCA,VCP,VCAN,ANXA6,ATP6V1B2,ATP6V1E1,AP2A1,ATP6V0A1,RAB7A,FTH1,HSPA8,TUBB,SYNGR1,BCAN,GDI2,MAP1LC3A,FTL,PRDX6,AP2B1,RAB5C,RAB2A,CLTC,VAT1,CLTA,EEF1A1
GO:0000323	lytic vacuole	6.387678846274922e-8	6.387678846274922e-8	+1	ATP6V1A,GNB1,SNCA,VCP,VCAN,ANXA6,ATP6V1B2,ATP6V1E1,AP2A1,ATP6V0A1,RAB7A,FTH1,HSPA8,TUBB,SYNGR1,BCAN,GDI2,MAP1LC3A,FTL,PRDX6,AP2B1,RAB5C,RAB2A,CLTC,VAT1,CLTA,EEF1A1
GO:0012505	endomembrane system	9.758806109901198e-8	9.758806109901198e-8	+1	NCAM1,ATP6V1A,SYN2,SYT1,HSPA1B,A0A804F6T5,SNCA,RAB3A,VCP,SYP,VCAN,SIRPA,NFASC,RAB1A,PACSIN1,ATP2B1,STX1A,SV2A,SYNGR3,SYN1,ANXA6,SPTAN1,SNAP91,ATP6V1E1,ATP1A1,GPI,AP2A1,MAP6,ATP6V0A1,RAB7A,FTH1,ATP1A3,ALDOA,HSPA8,TUBB,SYNGR1,BCAN,HSPA5,NME2,SV2B,GDI2,FTL,NDRG2,SNAP25,RAC1,PRNP,PRDX6,CD47,STX1B,PGAM1,RAB10,AP2B1,RAB6B,RAB5C,RAB2A,CLTC,PARK7,GSTP1,PRRT2,ACTN1,RAB11A,SEPTIN5,ALDOC,SH3GL2,AQP1,GSN,VAT…
GO:0005773	vacuole	1.1592528585752642e-7	1.1592528585752642e-7	+1	ATP6V1A,GNB1,SNCA,VCP,VCAN,ANXA6,ATP6V1B2,ATP6V1E1,AP2A1,ATP6V0A1,RAB7A,FTH1,HSPA8,TUBB,SYNGR1,BCAN,GDI2,MAP1LC3A,FTL,PRDX6,AP2B1,RAB5C,RAB2A,CLTC,ATP6V1G2,VAT1,CLTA,EEF1A1
GO:0034774	secretory granule lumen	1.303243133385574e-7	1.303243133385574e-7	+1	A0A804F6T5,VCP,SPTAN1,GPI,ALDOA,HSPA8,TUBB,NME2,GDI2,FTL,PRDX6,PGAM1,GSTP1,ACTN1,ALDOC,GSN,VAT1,PPIA,EEF1A1
GO:0060205	cytoplasmic vesicle lumen	1.448960937904484e-7	1.448960937904484e-7	+1	A0A804F6T5,VCP,SPTAN1,GPI,ALDOA,HSPA8,TUBB,NME2,GDI2,FTL,PRDX6,PGAM1,GSTP1,ACTN1,ALDOC,GSN,VAT1,PPIA,EEF1A1
GO:0031983	vesicle lumen	1.5273653711361818e-7	1.5273653711361818e-7	+1	A0A804F6T5,VCP,SPTAN1,GPI,ALDOA,HSPA8,TUBB,NME2,GDI2,FTL,PRDX6,PGAM1,GSTP1,ACTN1,ALDOC,GSN,VAT1,PPIA,EEF1A1
GO:0030658	transport vesicle membrane	1.8206540663065327e-7	1.8206540663065327e-7	+1	SYN2,SYT1,RAB3A,SYP,RAB1A,ATP2B1,SV2A,SYNGR3,SYN1,AP2A1,SYNGR1,SV2B,CLTA
GO:0042734	presynaptic membrane	6.384750915016685e-7	6.384750915016685e-7	+1	SLC1A2,ATP2B1,STX1A,SNAP91,CADM3,NPTN,SNAP25,STX1B,PRRT2
GO:0150034	distal axon	6.494291956526862e-7	6.494291956526862e-7	+1	SNCA,RAB3A,PACSIN1,MAPT,GPM6A,MAP2,HSPA8,SNCB,SNAP25,SNCG,FSCN1,PRRT2,TUBB3
GO:0030659	cytoplasmic vesicle membrane	7.339848436507439e-7	7.339848436507439e-7	+1	SYN2,SYT1,SNCA,RAB3A,SYP,SIRPA,NFASC,RAB1A,ATP2B1,SV2A,SYNGR3,SYN1,ANXA6,AP2A1,ATP6V0A1,RAB7A,HSPA8,SYNGR1,SV2B,SNAP25,RAC1,CD47,RAB10,AP2B1,RALA,RAB5C,CLTC,RAB11A,SH3GL2,CLTA
GO:0044297	cell body	7.400981568907354e-7	7.400981568907354e-7	+1	MBP,SNCA,SLC1A2,MAPT,ATP1A2,GPM6A,MAP1B,MAP2,ATP1A3,TUBB,ACTC1,SNCB,SLC1A3,SNCG,ATP1B2,CADM2
GO:0012506	vesicle membrane	0.0000010624297182613533	0.0000010624297182613533	+1	SYN2,SYT1,SNCA,RAB3A,SYP,SIRPA,NFASC,RAB1A,ATP2B1,SV2A,SYNGR3,SYN1,ANXA6,AP2A1,ATP6V0A1,RAB7A,HSPA8,SYNGR1,SV2B,SNAP25,RAC1,CD47,RAB10,AP2B1,RALA,RAB5C,CLTC,RAB11A,SH3GL2,CLTA
GO:0044304	main axon	0.0000012498072054467543	0.0000012498072054467543	+1	MBP,NFASC,MAPT,MAP2,SPTBN1,CNTNAP1,NRCAM,EPB41L3
GO:0005856	cytoskeleton	0.000002305563607203923	0.000002305563607203923	+1	CALM2,TPM3,HSPA1B,SNCA,MDH1,SEPTIN3,MAPT,BASP1,SYN1,SPTAN1,MAPRE3,MAP1B,MAP2,MAP6,MARCKS,SPTBN1,SEPTIN11,ALDOA,TUBB,ACTC1,TPM4,SNAP25,RAC1,ADD1,SEPTIN8,SLC9A3R1,SPTBN2,STX1B,MSN,DCTN2,FSCN1,CLTC,ACTN1,CALM1,RAB11A,SEPTIN5,ALDOC,GSN,EPB41L3,HSPA1A,SEPTIN7,EEF1A1,GAPDH,TUBB2A,TUBB3
GO:0005890	sodium:potassium-exchanging ATPase complex	0.000007238358824358246	0.000007238358824358246	+1	ATP1B1,ATP1A2,ATP1A1,ATP1A3,ATP1B2
GO:0098588	bounding membrane of organelle	0.000009392694806407564	0.000009392694806407564	+1	NCAM1,ATP6V1A,SYN2,GNB1,SYT1,SNCA,RAB3A,SYP,SIRPA,NFASC,RAB1A,ATP2B1,SV2A,SYNGR3,SYN1,ANXA6,ATP6V1B2,ATP6V1E1,AP2A1,ATP6V0A1,RAB7A,HSPA8,SYNGR1,SV2B,MAP1LC3A,SNAP25,RAC1,CD47,RAB10,AP2B1,RAB6B,RAB5C,RAB2A,CLTC,RAB11A,ATP6V1G2,SH3GL2,VAT1,CLTA,EEF1A1,ENO1
GO:0005774	vacuolar membrane	0.000014566392138135988	0.000014566392138135988	+1	ATP6V1A,GNB1,ANXA6,ATP6V1B2,ATP6V1E1,AP2A1,ATP6V0A1,RAB7A,HSPA8,SYNGR1,MAP1LC3A,AP2B1,RAB5C,RAB2A,CLTC,ATP6V1G2,CLTA,EEF1A1
GO:0098796	membrane protein complex	0.000017407934827596512	0.000017407934827596512	+1	CALM2,ATP6V1A,ATP1B1,GNB1,VCP,SLC1A2,STX1A,ATP1A2,ATP6V1B2,ATP6V1E1,ATP1A1,AP2A1,ATP6V0A1,RAB7A,GNAO1,ATP1A3,SLC1A3,NAPA,SNAP25,GNG7,RAC1,SLC9A3R1,STX1B,AP2B1,CLTC,ATP1B2,CALM1,GNG3,ATP6V1G2,NDUFA12,CLTA,VTN
GO:0015629	actin cytoskeleton	0.00003120223871443822	0.00003120223871443822	+1	TPM3,SNCA,SPTAN1,MARCKS,SPTBN1,SEPTIN11,ALDOA,ACTC1,TPM4,RAC1,ADD1,SLC9A3R1,SPTBN2,DCTN2,FSCN1,ACTN1,GSN,SEPTIN7,EEF1A1
GO:0036477	somatodendritic compartment	0.000044122530578893946	0.000044122530578893946	+1	MBP,SNCA,MAPT,ATP1A2,GPM6A,MAP1B,MAP2,MAP6,PPP3CA,ATP1A3,HSPA8,SNCB,ATP2B2,SLC1A3,RAC1,PRNP,SNCG,CADM2,TUBB3
GO:0031105	septin complex	0.000055679189841422564	0.000055679189841422564	+1	SEPTIN3,SEPTIN11,SEPTIN8,SEPTIN5,SEPTIN7
GO:0005940	septin ring	0.000055679189841422564	0.000055679189841422564	+1	SEPTIN3,SEPTIN11,SEPTIN8,SEPTIN5,SEPTIN7
GO:0032156	septin cytoskeleton	0.000055679189841422564	0.000055679189841422564	+1	SEPTIN3,SEPTIN11,SEPTIN8,SEPTIN5,SEPTIN7
GO:0031253	cell projection membrane	0.00008691270622428157	0.00008691270622428157	+1	PACSIN1,MAPT,GAP43,SPTBN1,ATP2B2,RAC1,SLC9A3R1,PALM,FSCN1,ATP1B2,AQP1,EPB41L3,EEF1A1
GO:0030175	filopodium	0.00010461584616268645	0.00010461584616268645	+1	GAP43,GPM6A,MAP2,ACTC1,MSN,PALM,FSCN1,TUBB3
GO:0005765	lysosomal membrane	0.0001475719947069565	0.0001475719947069565	+1	ATP6V1A,GNB1,ANXA6,ATP6V1B2,ATP6V1E1,AP2A1,ATP6V0A1,RAB7A,HSPA8,SYNGR1,AP2B1,RAB5C,RAB2A,CLTC,CLTA,EEF1A1
GO:0098852	lytic vacuole membrane	0.0001475719947069565	0.0001475719947069565	+1	ATP6V1A,GNB1,ANXA6,ATP6V1B2,ATP6V1E1,AP2A1,ATP6V0A1,RAB7A,HSPA8,SYNGR1,AP2B1,RAB5C,RAB2A,CLTC,CLTA,EEF1A1
GO:0090533	cation-transporting ATPase complex	0.00016798787082465417	0.00016798787082465417	+1	ATP1B1,ATP1A2,ATP1A1,ATP1A3,ATP1B2
GO:0032153	cell division site	0.00033099744335314443	0.00033099744335314443	+1	SEPTIN3,SEPTIN11,SEPTIN8,RALA,RAB11A,SEPTIN5,SEPTIN7
GO:0031090	organelle membrane	0.0004402467344558111	0.0004402467344558111	+1	NCAM1,ATP6V1A,ATP1B1,SYN2,GNB1,SYT1,SNCA,RAB3A,VCP,SYP,SIRPA,NFASC,RAB1A,ATP2B1,ATP1A2,SV2A,SYNGR3,SYN1,ANXA6,ATP6V1B2,ATP6V1E1,ATP1A1,AP2A1,ATP6V0A1,RAB7A,LDHB,ATP1A3,HSPA8,SYNGR1,HSPA5,SV2B,MAP1LC3A,SNAP25,RAC1,PRNP,CD47,RAB10,AP2B1,RAB6B,RALA,RAB5C,RAB2A,CLTC,RAB11A,ATP6V1G2,SH3GL2,AQP1,VAT1,NDUFA12,CLTA,AHCYL1,EEF1A1,GAPDH,ENO1
GO:0043025	neuronal cell body	0.0005113218304210978	0.0005113218304210978	+1	MBP,SNCA,MAPT,ATP1A2,GPM6A,MAP1B,MAP2,ATP1A3,SNCB,SLC1A3,SNCG,CADM2
GO:0043679	axon terminus	0.0005435108567020621	0.0005435108567020621	+1	SNCA,RAB3A,PACSIN1,HSPA8,SNCB,SNCG,PRRT2
GO:0098533	ATPase dependent transmembrane transport complex	0.0008703924485320771	0.0008703924485320771	+1	ATP1B1,ATP1A2,ATP1A1,ATP1A3,ATP1B2
GO:0033180	proton-transporting V-type ATPase, V1 domain	0.0009625742597915529	0.0009625742597915529	+1	ATP6V1A,ATP6V1B2,ATP6V1E1,ATP6V1G2
GO:0000221	vacuolar proton-transporting V-type ATPase, V1 domain	0.0009625742597915529	0.0009625742597915529	+1	ATP6V1A,ATP6V1B2,ATP6V1E1,ATP6V1G2
GO:0032432	actin filament bundle	0.0010681358992385226	0.0010681358992385226	+1	TPM3,MARCKS,SEPTIN11,TPM4,FSCN1,ACTN1,SEPTIN7
GO:0097060	synaptic membrane	0.0014091543787340308	0.0014091543787340308	+1	SLC1A2,ATP2B1,STX1A,SNAP91,ATP2B2,CADM3,NPTN,SNAP25,STX1B,PRRT2
GO:0044306	neuron projection terminus	0.0016122325827051226	0.0016122325827051226	+1	SNCA,RAB3A,PACSIN1,HSPA8,SNCB,SNCG,PRRT2
GO:0016471	vacuolar proton-transporting V-type ATPase complex	0.001660938111991722	0.001660938111991722	+1	ATP6V1A,ATP6V1B2,ATP6V1E1,ATP6V0A1,ATP6V1G2
GO:0070820	tertiary granule	0.0017587967595855045	0.0017587967595855045	+1	SIRPA,NFASC,SPTAN1,ATP6V0A1,FTH1,ALDOA,SNAP25,RAC1,CD47,ALDOC
GO:0033176	proton-transporting V-type ATPase complex	0.002022094347621836	0.002022094347621836	+1	ATP6V1A,ATP6V1B2,ATP6V1E1,ATP6V0A1,ATP6V1G2
GO:0030665	clathrin-coated vesicle membrane	0.0024344682266597474	0.0024344682266597474	+1	SYT1,RAB3A,AP2A1,HSPA8,AP2B1,CLTC,SH3GL2,CLTA
GO:0098858	actin-based cell projection	0.0026820648031953393	0.0026820648031953393	+1	GAP43,GPM6A,MAP2,ACTC1,SLC9A3R1,MSN,PALM,FSCN1,TUBB3
GO:0072562	blood microparticle	0.0026820648031953393	0.0026820648031953393	+1	HSPA1B,YWHAZ,HSPA8,ACTC1,PFN1,MSN,GSN,VTN,HSPA1A
GO:0048471	perinuclear region of cytoplasm	0.002823907201109337	0.002823907201109337	+1	YWHAB,HSPA1B,SNCA,RAB3A,VCP,PACSIN1,MAPRE3,MAP6,SLC1A3,SLC9A3R1,PRDX6,RAB10,MSN,PARK7,SH3GL2,HSPA1A
GO:0043226	organelle	0.004085922171649199	0.004085922171649199	+1	NCAM1,YWHAB,CALM2,ATP6V1A,ATP1B1,PHGDH,SYN2,GNB1,TPM3,SYT1,HSPA1B,A0A804F6T5,SNCA,RAB3A,VCP,SYP,VCAN,MDH1,SIRPA,NFASC,GLUL,CNTN1,RAB1A,PACSIN1,ATP2B1,STX1A,IGSF8,SEPTIN3,MAPT,ATP1A2,SV2A,BASP1,SYNGR3,SYN1,ANXA6,ATP6V1B2,GAP43,GPM6A,SPTAN1,LDHA,MAPRE3,SNAP91,ATP6V1E1,ATP1A1,GPI,MAP1B,NPEPPS,MAP2,YWHAE,AP2A1,MAP6,MARCKS,SPTBN1,PPP3CA,ATP6V0A1,RAB7A,YWHAG,FTH1,LDHB,TPI1,SEPTIN11,ATP1A3,YWHAZ,ALDOA,H…
GO:0030017	sarcomere	0.004778982959275577	0.004778982959275577	+1	CALM2,TPM3,ALDOA,ACTC1,ATP2B4,TPM4,ANK2,ACTN1,CALM1
GO:0099512	supramolecular fiber	0.005539809605113262	0.005539809605113262	+1	CALM2,TPM3,SNCA,MAPT,MAPRE3,MAP1B,MAP6,ALDOA,TUBB,ACTC1,ATP2B4,TPM4,RAC1,ANK2,CLTC,ACTN1,CALM1,RAB11A,TUBB2A,TUBB3
GO:0099081	supramolecular polymer	0.006675243259886162	0.006675243259886162	+1	CALM2,TPM3,SNCA,MAPT,MAPRE3,MAP1B,MAP6,ALDOA,TUBB,ACTC1,ATP2B4,TPM4,RAC1,ANK2,CLTC,ACTN1,CALM1,RAB11A,TUBB2A,TUBB3
GO:0098562	cytoplasmic side of membrane	0.007054287368626886	0.007054287368626886	+1	GNB1,AP2A1,PPP3CA,GNAO1,GNG7,RAC1,AP2B1,PALM,GNG3,EEF1A1
GO:0097517	contractile actin filament bundle	0.007614991175845592	0.007614991175845592	+1	TPM3,SEPTIN11,TPM4,FSCN1,ACTN1,SEPTIN7
GO:0001725	stress fiber	0.007614991175845592	0.007614991175845592	+1	TPM3,SEPTIN11,TPM4,FSCN1,ACTN1,SEPTIN7
GO:0033178	proton-transporting two-sector ATPase complex, catalytic domain	0.00845286953507458	0.00845286953507458	+1	ATP6V1A,ATP6V1B2,ATP6V1E1,ATP6V1G2
GO:0030426	growth cone	0.008938332788691836	0.008938332788691836	+1	SNCA,MAPT,GPM6A,MAP2,SNAP25,FSCN1,TUBB3
GO:0030667	secretory granule membrane	0.009066320446831706	0.009066320446831706	+1	SNCA,RAB3A,SIRPA,NFASC,ATP6V0A1,RAB7A,SYNGR1,SNAP25,RAC1,CD47,RAB10,RAB5C
GO:0009898	cytoplasmic side of plasma membrane	0.009954504327432827	0.009954504327432827	+1	GNB1,AP2A1,PPP3CA,GNAO1,GNG7,RAC1,AP2B1,PALM,GNG3
GO:0030315	T-tubule	0.010075262293245747	0.010075262293245747	+1	ATP1B1,ATP1A2,ATP1A1,ATP2B4,ANK2
GO:0030673	axolemma	0.010719238535177545	0.010719238535177545	+1	MAPT,SPTBN1,EPB41L3
GO:0031252	cell leading edge	0.011123547963022807	0.011123547963022807	+1	PACSIN1,MAPT,SPTBN1,ACTC1,NME2,ATP2B2,RAC1,FSCN1,ACTN1,EPB41L3,EEF1A1,TUBB3
GO:0030864	cortical actin cytoskeleton	0.011192600178269983	0.011192600178269983	+1	SPTAN1,SPTBN1,SPTBN2,ACTN1,GSN,EEF1A1
GO:0030136	clathrin-coated vesicle	0.011533214764828732	0.011533214764828732	+1	SYT1,RAB3A,SNAP91,AP2A1,HSPA8,AP2B1,CLTC,SH3GL2,CLTA
GO:0030016	myofibril	0.012699452546845938	0.012699452546845938	+1	CALM2,TPM3,ALDOA,ACTC1,ATP2B4,TPM4,ANK2,ACTN1,CALM1
GO:0005775	vacuolar lumen	0.012699452546845938	0.012699452546845938	+1	VCP,VCAN,HSPA8,TUBB,BCAN,GDI2,FTL,PRDX6,VAT1
GO:0030427	site of polarized growth	0.012795528237774698	0.012795528237774698	+1	SNCA,MAPT,GPM6A,MAP2,SNAP25,FSCN1,TUBB3
GO:0036020	endolysosome membrane	0.013177457946113356	0.013177457946113356	+1	AP2A1,AP2B1,CLTC,CLTA
GO:0042641	actomyosin	0.013428584646992047	0.013428584646992047	+1	TPM3,SEPTIN11,TPM4,FSCN1,ACTN1,SEPTIN7
GO:0008091	spectrin	0.017025376797248245	0.017025376797248245	+1	SPTAN1,SPTBN1,SPTBN2
GO:0061200	clathrin-sculpted gamma-aminobutyric acid transport vesicle	0.017025376797248245	0.017025376797248245	+1	SYT1,RAB3A,HSPA8
GO:0061202	clathrin-sculpted gamma-aminobutyric acid transport vesicle membrane	0.017025376797248245	0.017025376797248245	+1	SYT1,RAB3A,HSPA8
GO:0099513	polymeric cytoskeletal fiber	0.01738358101099497	0.01738358101099497	+1	CALM2,TPM3,MAPT,MAPRE3,MAP1B,MAP6,TUBB,ACTC1,TPM4,RAC1,CLTC,ACTN1,CALM1,RAB11A,TUBB2A,TUBB3
GO:0043292	contractile fiber	0.018414788702030817	0.018414788702030817	+1	CALM2,TPM3,ALDOA,ACTC1,ATP2B4,TPM4,ANK2,ACTN1,CALM1
GO:0016234	inclusion body	0.022357844568977187	0.022357844568977187	+1	HSPA1B,SNCA,MAPT,SNCB,PRNP,HSPA1A
GO:0045177	apical part of cell	0.030120788656353183	0.030120788656353183	+1	ATP1B1,ATP6V1B2,ATP6V1E1,ATP1A1,SLC9A3R1,MSN,ATP1B2,CA2,AQP1,AHCYL1,SEPTIN7
GO:0070288	ferritin complex	0.03210301268811589	0.03210301268811589	+1	FTH1,FTL
GO:0031372	UBC13-MMS2 complex	0.03210301268811589	0.03210301268811589	+1	UBE2V2,UBE2N
GO:0008043	intracellular ferritin complex	0.03210301268811589	0.03210301268811589	+1	FTH1,FTL
GO:0098797	plasma membrane protein complex	0.03458693968091393	0.03458693968091393	+1	ATP1B1,GNB1,STX1A,ATP1A2,ATP1A1,AP2A1,GNAO1,ATP1A3,SNAP25,GNG7,RAC1,SLC9A3R1,AP2B1,ATP1B2,GNG3,VTN
GO:0044754	autolysosome	0.03595173870136154	0.03595173870136154	+1	FTH1,MAP1LC3A,FTL
GO:0042383	sarcolemma	0.038178372051555214	0.038178372051555214	+1	ATP1B1,ATP1A2,ATP1A1,ATP2B4,ANK2,AQP1
GO:0043227	membrane-bounded organelle	0.03927422093316223	0.03927422093316223	+1	NCAM1,YWHAB,CALM2,ATP6V1A,ATP1B1,PHGDH,SYN2,GNB1,TPM3,SYT1,HSPA1B,A0A804F6T5,SNCA,RAB3A,VCP,SYP,VCAN,MDH1,SIRPA,NFASC,GLUL,CNTN1,RAB1A,PACSIN1,ATP2B1,STX1A,IGSF8,MAPT,ATP1A2,SV2A,BASP1,SYNGR3,SYN1,ANXA6,ATP6V1B2,GPM6A,SPTAN1,LDHA,SNAP91,ATP6V1E1,ATP1A1,GPI,NPEPPS,YWHAE,AP2A1,MAP6,MARCKS,SPTBN1,PPP3CA,ATP6V0A1,RAB7A,YWHAG,FTH1,LDHB,TPI1,ATP1A3,YWHAZ,ALDOA,HSPA8,TUBB,ACTC1,SYNGR1,BCAN,ATP2B4,PFN1,H…
GO:0016469	proton-transporting two-sector ATPase complex	0.04003269937468516	0.04003269937468516	+1	ATP6V1A,ATP6V1B2,ATP6V1E1,ATP6V0A1,ATP6V1G2
GO:0031256	leading edge membrane	0.04178926144336539	0.04178926144336539	+1	PACSIN1,MAPT,SPTBN1,ATP2B2,RAC1,EPB41L3,EEF1A1
GO:0032991	protein-containing complex	0.04578165904846045	0.04578165904846045	+1	MBP,CALM2,ATP6V1A,ATP1B1,GNB1,TPM3,HSPA1B,SNCA,VCP,TNR,SLC1A2,STX1A,SEPTIN3,MAPT,ATP1A2,BASP1,ATP6V1B2,SPTAN1,LDHA,ATP6V1E1,ATP1A1,MAP1B,MAP2,AP2A1,SPTBN1,PPP3CA,ATP6V0A1,RAB7A,FTH1,LDHB,SEPTIN11,GNAO1,ATP1A3,HSPA8,ACTC1,ATP2B4,HSPA5,SLC1A3,NAPA,TPM4,FTL,SNAP25,GNG7,RAC1,ADD1,SEPTIN8,SLC9A3R1,SPTBN2,STX1B,RAB10,AP2B1,UBE2V2,DCTN2,CLTC,UBE2N,GSTP1,ATP1B2,CALM1,RAB11A,SEPTIN5,GNG3,ATP6V1G2,NDUFA12,…
REAC:R-HSA-373760	L1CAM interactions	4.75229758425591e-14	4.75229758425591e-14	+1	NCAM1,NFASC,CNTN1,GAP43,SPTAN1,AP2A1,SPTBN1,HSPA8,CNTNAP1,RAC1,SPTBN2,AP2B1,MSN,ANK2,CLTC,NRCAM,SH3GL2,CLTA,TUBB2A,TUBB3
REAC:R-HSA-6798695	Neutrophil degranulation	1.5358597729161407e-11	1.5358597729161407e-11	+1	HSPA1B,A0A804F6T5,RAB3A,VCP,SIRPA,NFASC,SPTAN1,GPI,ATP6V0A1,RAB7A,FTH1,ALDOA,HSPA8,TUBB,SYNGR1,NME2,GDI2,FTL,SNAP25,RAC1,PRDX6,CD47,PGAM1,RAB10,RAB5C,GSTP1,ALDOC,GSN,VAT1,HSPA1A,PPIA,EEF1A1
REAC:R-HSA-199991	Membrane Trafficking	3.1706724117543104e-11	3.1706724117543104e-11	+1	YWHAB,SYT1,RAB3A,RAB1A,PACSIN1,SPTAN1,SNAP91,YWHAE,AP2A1,SPTBN1,RAB7A,YWHAG,FTH1,YWHAZ,GDI1,HSPA8,YWHAH,GDI2,NAPA,FTL,RAC1,SPTBN2,RAB10,AP2B1,RAB6B,RALA,RAB5C,ANK2,DCTN2,CLTC,CALM1,RAB11A,SH3GL2,CLTA,TUBB2A,TUBB3
REAC:R-HSA-5653656	Vesicle-mediated transport	2.0705683903255715e-9	2.0705683903255715e-9	+1	YWHAB,SYT1,RAB3A,RAB1A,PACSIN1,SPTAN1,SNAP91,YWHAE,AP2A1,SPTBN1,RAB7A,YWHAG,FTH1,YWHAZ,GDI1,HSPA8,YWHAH,GDI2,NAPA,FTL,RAC1,SPTBN2,RAB10,AP2B1,RAB6B,RALA,RAB5C,ANK2,DCTN2,CLTC,CALM1,RAB11A,SH3GL2,CLTA,TUBB2A,TUBB3
REAC:R-HSA-70263	Gluconeogenesis	3.5166229904230897e-9	3.5166229904230897e-9	+1	MDH1,GPI,TPI1,ALDOA,PGAM1,GOT1,ALDOC,ENO2,GAPDH,ENO1
REAC:R-HSA-1445148	Translocation of SLC2A4 (GLUT4) to the plasma membrane	8.725345605224651e-8	8.725345605224651e-8	+1	YWHAB,YWHAE,YWHAG,YWHAZ,YWHAH,RAC1,RAB10,RALA,CALM1,RAB11A,TUBB2A,TUBB3
REAC:R-HSA-168256	Immune System	1.116985138084117e-7	1.116985138084117e-7	+1	NCAM1,PTPRZ1,YWHAB,ATP6V1A,HSPA1B,A0A804F6T5,RAB3A,VCP,SIRPA,NFASC,STX1A,ATP6V1B2,SPTAN1,ATP6V1E1,GPI,NPEPPS,AP2A1,PPP3CA,ATP6V0A1,RAB7A,FTH1,YWHAZ,ALDOA,HSPA8,TUBB,SYNGR1,HSPA5,NME2,GDI2,FTL,SNAP25,RAC1,PRDX6,SPTBN2,CD47,PGAM1,RAB10,AP2B1,MSN,UBE2V2,RALA,RAB5C,DCTN2,FSCN1,CLTC,UBE2N,GSTP1,CALM1,ALDOC,ATP6V1G2,SH3GL2,GSN,VAT1,CLTA,AHCYL1,VTN,HSPA1A,PPIA,EEF1A1,TUBB2A,TUBB3
REAC:R-HSA-168799	Neurotoxicity of clostridium toxins	4.909578740606281e-7	4.909578740606281e-7	+1	SYT1,STX1A,SV2A,SV2B,SNAP25,STX1B
REAC:R-HSA-168249	Innate Immune System	5.604761555728153e-7	5.604761555728153e-7	+1	ATP6V1A,HSPA1B,A0A804F6T5,RAB3A,VCP,SIRPA,NFASC,ATP6V1B2,SPTAN1,ATP6V1E1,GPI,PPP3CA,ATP6V0A1,RAB7A,FTH1,ALDOA,HSPA8,TUBB,SYNGR1,NME2,GDI2,FTL,SNAP25,RAC1,PRDX6,CD47,PGAM1,RAB10,RAB5C,UBE2N,GSTP1,CALM1,ALDOC,ATP6V1G2,GSN,VAT1,AHCYL1,VTN,HSPA1A,PPIA,EEF1A1
REAC:R-HSA-112315	Transmission across Chemical Synapses	9.382426353931446e-7	9.382426353931446e-7	+1	SYN2,GNB1,SYT1,RAB3A,SLC1A2,GLUL,STX1A,SYN1,AP2A1,HSPA8,SLC1A3,NPTN,SNAP25,GNG7,RAC1,CALM1,GNG3,TUBB2A,TUBB3
REAC:R-HSA-5578775	Ion homeostasis	0.0000010084513772859463	0.0000010084513772859463	+1	ATP1B1,ATP2B1,ATP1A2,ATP1A1,ATP1A3,ATP2B4,ATP2B2,ATP1B2,CALM1,AHCYL1
REAC:R-HSA-9659379	Sensory processing of sound	0.000001803381192596979	0.000001803381192596979	+1	RAB3A,SYP,ATP2B1,STX1A,SYN1,SPTAN1,SPTBN1,SNAP25,MSN,GSN,EPB41L3
REAC:R-HSA-9662360	Sensory processing of sound by inner hair cells of the cochlea	0.000007726637494184972	0.000007726637494184972	+1	RAB3A,SYP,ATP2B1,STX1A,SYN1,SPTAN1,SPTBN1,SNAP25,MSN,EPB41L3
REAC:R-HSA-112310	Neurotransmitter release cycle	0.000008495133839378478	0.000008495133839378478	+1	SYN2,SYT1,RAB3A,SLC1A2,STX1A,SYN1,HSPA8,SLC1A3,SNAP25
REAC:R-HSA-5339562	Uptake and actions of bacterial toxins	0.000012590490947479839	0.000012590490947479839	+1	SYT1,STX1A,SV2A,SV2B,SNAP25,STX1B,CALM1
REAC:R-HSA-382551	Transport of small molecules	0.00001313589526922753	0.00001313589526922753	+1	ATP6V1A,ATP1B1,GNB1,VCP,SLC1A2,ATP2B1,ATP1A2,ATP6V1B2,ATP6V1E1,ATP1A1,AP2A1,ATP6V0A1,FTH1,ATP1A3,ATP2B4,ATP2B2,SLC1A3,FTL,GNG7,ADD1,AP2B1,CLTC,ATP1B2,CALM1,RAB11A,CA2,GNG3,ATP6V1G2,AQP1,CLTA
REAC:R-HSA-936837	Ion transport by P-type ATPases	0.00002033922070479304	0.00002033922070479304	+1	ATP1B1,ATP2B1,ATP1A2,ATP1A1,ATP1A3,ATP2B4,ATP2B2,ATP1B2,CALM1
REAC:R-HSA-181429	Serotonin Neurotransmitter Release Cycle	0.00002672617855147846	0.00002672617855147846	+1	SYN2,SYT1,RAB3A,STX1A,SYN1,SNAP25
REAC:R-HSA-983712	Ion channel transport	0.00007630315476229482	0.00007630315476229482	+1	ATP6V1A,ATP1B1,ATP2B1,ATP1A2,ATP6V1B2,ATP6V1E1,ATP1A1,ATP6V0A1,ATP1A3,ATP2B4,ATP2B2,ATP1B2,CALM1,ATP6V1G2
REAC:R-HSA-5663205	Infectious disease	0.0000792291160176488	0.0000792291160176488	+1	YWHAB,ATP1B1,GNB1,SYT1,VCP,STX1A,ATP1A2,SV2A,ATP1A1,YWHAE,AP2A1,RAB7A,YWHAG,ATP1A3,YWHAZ,TUBB,SV2B,YWHAH,SNAP25,GNG7,RAC1,STX1B,AP2B1,CLTC,UBE2N,ATP1B2,CALM1,GNG3,SH3GL2,CLTA,AHCYL1,HSPA1A,PPIA,TUBB2A,ENO1,TUBB3
REAC:R-HSA-70326	Glucose metabolism	0.00008192683592023192	0.00008192683592023192	+1	MDH1,GPI,TPI1,ALDOA,PGAM1,GOT1,ALDOC,ENO2,GAPDH,ENO1
REAC:R-HSA-9675108	Nervous system development	0.00009660197390309905	0.00009660197390309905	+1	NCAM1,MBP,NFASC,CNTN1,GAP43,SPTAN1,AP2A1,SPTBN1,HSPA8,PFN1,CNTNAP1,RAC1,PRNP,SPTBN2,AP2B1,MSN,ANK2,DPYSL5,CLTC,NRCAM,SH3GL2,CLTA,PFN2,TUBB2A,TUBB3
REAC:R-HSA-437239	Recycling pathway of L1	0.00009996891791601116	0.00009996891791601116	+1	AP2A1,AP2B1,MSN,CLTC,SH3GL2,CLTA,TUBB2A,TUBB3
REAC:R-HSA-9755779	SARS-CoV-2 targets host intracellular signalling and regulatory pathways	0.00013520566792372474	0.00013520566792372474	+1	YWHAB,YWHAE,YWHAG,YWHAZ,YWHAH
REAC:R-HSA-212676	Dopamine Neurotransmitter Release Cycle	0.00015225618995792778	0.00015225618995792778	+1	SYN2,SYT1,RAB3A,STX1A,SYN1,SNAP25
REAC:R-HSA-422475	Axon guidance	0.00016278741716081014	0.00016278741716081014	+1	NCAM1,NFASC,CNTN1,GAP43,SPTAN1,AP2A1,SPTBN1,HSPA8,PFN1,CNTNAP1,RAC1,PRNP,SPTBN2,AP2B1,MSN,ANK2,DPYSL5,CLTC,NRCAM,SH3GL2,CLTA,PFN2,TUBB2A,TUBB3
REAC:R-HSA-210500	Glutamate Neurotransmitter Release Cycle	0.00020367470937931114	0.00020367470937931114	+1	SYT1,RAB3A,SLC1A2,STX1A,SLC1A3,SNAP25
REAC:R-HSA-112316	Neuronal System	0.00021054625887363096	0.00021054625887363096	+1	SYN2,GNB1,SYT1,RAB3A,SLC1A2,GLUL,STX1A,SYN1,AP2A1,HSPA8,SLC1A3,NPTN,SNAP25,GNG7,RAC1,CALM1,GNG3,EPB41L3,TUBB2A,TUBB3
REAC:R-HSA-75035	Chk1/Chk2(Cds1) mediated inactivation of Cyclin B:Cdk1 complex	0.00021728569767571058	0.00021728569767571058	+1	YWHAB,YWHAE,YWHAG,YWHAZ,YWHAH
REAC:R-HSA-3858494	Beta-catenin independent WNT signaling	0.00023461718816348453	0.00023461718816348453	+1	GNB1,AP2A1,PPP3CA,GNAO1,PFN1,GNG7,RAC1,AP2B1,CLTC,CALM1,GNG3,CLTA
REAC:R-HSA-397014	Muscle contraction	0.00029046176576013233	0.00029046176576013233	+1	ATP1B1,TPM3,ATP2B1,ATP1A2,ANXA6,ATP1A1,ATP1A3,ACTC1,ATP2B4,ATP2B2,TPM4,ATP1B2,CALM1,AHCYL1
REAC:R-HSA-177504	Retrograde neurotrophin signalling	0.0003342725675835842	0.0003342725675835842	+1	AP2A1,AP2B1,CLTC,SH3GL2,CLTA
REAC:R-HSA-447043	Neurofascin interactions	0.00046838559756987307	0.00046838559756987307	+1	NFASC,CNTN1,CNTNAP1,NRCAM
REAC:R-HSA-111447	Activation of BAD and translocation to mitochondria	0.000495880765692579	0.000495880765692579	+1	YWHAB,YWHAE,YWHAG,YWHAZ,YWHAH
REAC:R-HSA-8873719	RAB geranylgeranylation	0.0009744365625508112	0.0009744365625508112	+1	RAB3A,RAB1A,RAB7A,RAB10,RAB6B,RAB5C,RAB2A,RAB11A
REAC:R-HSA-5250971	Toxicity of botulinum toxin type C (botC)	0.0010281422903666135	0.0010281422903666135	+1	STX1A,SNAP25,STX1B
REAC:R-HSA-5250992	Toxicity of botulinum toxin type E (botE)	0.0010281422903666135	0.0010281422903666135	+1	SV2A,SV2B,SNAP25
REAC:R-HSA-70171	Glycolysis	0.0012355656564770315	0.0012355656564770315	+1	GPI,TPI1,ALDOA,PGAM1,ALDOC,ENO2,GAPDH,ENO1
REAC:R-HSA-8876198	RAB GEFs exchange GTP for GDP on RABs	0.0012446811762026788	0.0012446811762026788	+1	RAB3A,RAB1A,YWHAE,RAB7A,GDI1,GDI2,RAB10,RAB6B,RAB5C
REAC:R-HSA-445095	Interaction between L1 and Ankyrins	0.001357010199374773	0.001357010199374773	+1	NFASC,SPTAN1,SPTBN1,SPTBN2,ANK2,NRCAM
REAC:R-HSA-888590	GABA synthesis, release, reuptake and degradation	0.0013685617901262497	0.0013685617901262497	+1	SYT1,RAB3A,STX1A,HSPA8,SNAP25
REAC:R-HSA-9007101	Rab regulation of trafficking	0.002261688058105309	0.002261688058105309	+1	RAB3A,RAB1A,YWHAE,RAB7A,GDI1,GDI2,RAB10,RAB6B,RAB5C,RAB11A
REAC:R-HSA-199992	trans-Golgi Network Vesicle Budding	0.0024022916982099785	0.0024022916982099785	+1	FTH1,HSPA8,NAPA,FTL,RAB5C,CLTC,SH3GL2,CLTA
REAC:R-HSA-1643685	Disease	0.0026846009647437906	0.0026846009647437906	+1	YWHAB,ATP1B1,GNB1,TPM3,SYT1,VCP,VCAN,STX1A,ATP1A2,SV2A,ATP1A1,YWHAE,AP2A1,SPTBN1,RAB7A,YWHAG,ATP1A3,YWHAZ,TUBB,BCAN,SV2B,AHCY,SLC1A3,YWHAH,TPM4,SNAP25,GNG7,RAC1,STX1B,AP2B1,MSN,CLTC,UBE2N,ATP1B2,CALM1,GNG3,SH3GL2,PEBP1,CLTA,AHCYL1,HSPA1A,PPIA,PRDX2,TUBB2A,ENO1,PRDX1,TUBB3
REAC:R-HSA-2132295	MHC class II antigen presentation	0.0028226315141879296	0.0028226315141879296	+1	AP2A1,RAB7A,SPTBN2,AP2B1,DCTN2,CLTC,SH3GL2,CLTA,TUBB2A,TUBB3
REAC:R-HSA-112313	Neurotransmitter uptake and metabolism In glial cells	0.004071107967778725	0.004071107967778725	+1	SLC1A2,GLUL,SLC1A3
REAC:R-HSA-210455	Astrocytic Glutamate-Glutamine Uptake And Metabolism	0.004071107967778725	0.004071107967778725	+1	SLC1A2,GLUL,SLC1A3
REAC:R-HSA-5250968	Toxicity of botulinum toxin type A (botA)	0.004071107967778725	0.004071107967778725	+1	SV2A,SV2B,SNAP25
REAC:R-HSA-6807878	COPI-mediated anterograde transport	0.004240170460236322	0.004240170460236322	+1	RAB1A,SPTAN1,SPTBN1,NAPA,SPTBN2,ANK2,DCTN2,TUBB2A,TUBB3
REAC:R-HSA-5576891	Cardiac conduction	0.004619177933212269	0.004619177933212269	+1	ATP1B1,ATP2B1,ATP1A2,ATP1A1,ATP1A3,ATP2B4,ATP2B2,ATP1B2,CALM1,AHCYL1
REAC:R-HSA-917937	Iron uptake and transport	0.004798102654497459	0.004798102654497459	+1	ATP6V1A,ATP6V1B2,ATP6V1E1,ATP6V0A1,FTH1,FTL,ATP6V1G2
REAC:R-HSA-264870	Caspase-mediated cleavage of cytoskeletal proteins	0.006278667894777285	0.006278667894777285	+1	MAPT,SPTAN1,ADD1,GSN
REAC:R-HSA-418359	Reduction of cytosolic Ca++ levels	0.006278667894777285	0.006278667894777285	+1	ATP2B1,ATP2B4,ATP2B2,CALM1
REAC:R-HSA-5628897	TP53 Regulates Metabolic Genes	0.007617619037448766	0.007617619037448766	+1	YWHAB,GPI,YWHAE,YWHAG,YWHAZ,YWHAH,PRDX2,PRDX1
REAC:R-HSA-5140745	WNT5A-dependent internalization of FZD2, FZD5 and ROR2	0.008972615537933567	0.008972615537933567	+1	AP2A1,AP2B1,CLTC,CLTA
REAC:R-HSA-77387	Insulin receptor recycling	0.00961687337151852	0.00961687337151852	+1	ATP6V1A,ATP6V1B2,ATP6V1E1,ATP6V0A1,ATP6V1G2
REAC:R-HSA-8856828	Clathrin-mediated endocytosis	0.011301948161337186	0.011301948161337186	+1	SYT1,PACSIN1,SNAP91,AP2A1,HSPA8,AP2B1,RAB5C,CLTC,SH3GL2,CLTA
REAC:R-HSA-71387	Metabolism of carbohydrates	0.014106889155744536	0.014106889155744536	+1	VCAN,MDH1,GPI,TPI1,ALDOA,BCAN,PGAM1,GOT1,CALM1,ALDOC,AKR1B1,ENO2,GAPDH,ENO1
REAC:R-HSA-5099900	WNT5A-dependent internalization of FZD4	0.016766887984393863	0.016766887984393863	+1	AP2A1,AP2B1,CLTC,CLTA
REAC:R-HSA-114452	Activation of BH3-only proteins	0.019933359555682602	0.019933359555682602	+1	YWHAB,YWHAE,YWHAG,YWHAZ,YWHAH
REAC:R-HSA-8866427	VLDLR internalisation and degradation	0.022118073684069456	0.022118073684069456	+1	AP2A1,AP2B1,CLTC,CLTA
REAC:R-HSA-264642	Acetylcholine Neurotransmitter Release Cycle	0.022118073684069456	0.022118073684069456	+1	SYT1,RAB3A,STX1A,SNAP25
REAC:R-HSA-917977	Transferrin endocytosis and recycling	0.023505734431895645	0.023505734431895645	+1	ATP6V1A,ATP6V1B2,ATP6V1E1,ATP6V0A1,ATP6V1G2
REAC:R-HSA-181430	Norepinephrine Neurotransmitter Release Cycle	0.028616122146898945	0.028616122146898945	+1	SYT1,RAB3A,STX1A,SNAP25
REAC:R-HSA-8876725	Protein methylation	0.028616122146898945	0.028616122146898945	+1	VCP,HSPA8,CALM1,EEF1A1
REAC:R-HSA-432722	Golgi Associated Vesicle Biogenesis	0.03672191966820461	0.03672191966820461	+1	FTH1,HSPA8,NAPA,FTL,RAB5C,SH3GL2
REAC:R-HSA-422356	Regulation of insulin secretion	0.037715933696862214	0.037715933696862214	+1	GNB1,STX1A,MARCKS,SNAP25,GNG7,GNG3,AHCYL1
REAC:R-HSA-9663891	Selective autophagy	0.044327754648863654	0.044327754648863654	+1	VCP,HSPA8,MAP1LC3A,PARK7,UBE2N,TUBB2A,TUBB3
REAC:R-HSA-8964038	LDL clearance	0.045618276036063755	0.045618276036063755	+1	AP2A1,AP2B1,CLTC,CLTA
REAC:R-HSA-1222556	ROS and RNS production in phagocytes	0.04935469352202218	0.04935469352202218	+1	ATP6V1A,ATP6V1B2,ATP6V1E1,ATP6V0A1,ATP6V1G2
REAC:R-HSA-3371497	HSP90 chaperone cycle for steroid hormone receptors (SHR) in the presence of ligand	0.04988282542857029	0.04988282542857029	+1	HSPA1B,HSPA8,DCTN2,HSPA1A,TUBB2A,TUBB3
